# Supplementary material for: Di-μ-perchlorato-bis­{μ-2-[(2-pyrid­yl)methyl­amino­meth­yl]phenolato)dicopper(II) acetonitrile disolvate
Source: Acta Crystallogr Sect E Struct Rep Online. 2009 Jul 29;65(Pt 8):m1007–8. doi: 10.1107/S1600536809029134 (PMC2977449; doi:10.1107/S1600536809029134)
Supplement: Supplementary file 1 [file e-65-m1007-sup1.cif]

##############################################################################
###                                                                        ###
###        Electronic paper (Acta Crystallographica Section E)             ###
###                                                                        ###
##############################################################################
#                                                                            #
# This CIF contains the data in a paper accepted for publication in Acta     #
# Crystallographica Section E. It conforms to the requirements of Notes      #
# for Authors for Section E, and has been peer reviewed under the auspices   #
# of the IUCr Commission on Journals.                                        #
#                                                                            #
# Full details of the Crystallographic Information File format               #
# are given in the paper "The Crystallographic Information File (CIF):       #
# a New Standard Archive File for Crystallography" by S. R. Hall, F. H.      #
# Allen and I. D. Brown [Acta Cryst. (1991), A47, 655-685].                  #
#                                                                            #
# The current version of the core CIF dictionary is obtainable from          #
# ftp://ftp.iucr.org/pub/cif_core.dic. The current version number is 2.4.    #
#                                                                            #
# Software is freely available for graphical display of the structure(s) in  #
# this CIF.  For information consult the CIF home page http://www.iucr.org/  #
# cif/home.html                                                              #
#                                                                            #
# This file may be used for bona fide research purposes within the           #
# scientific community so long as proper attribution is given to the journal # 
# article from which it was obtained.                                        #
#                                                                            #
##############################################################################
                                             
data_I
_audit_creation_method     SHELXL-97
_chemical_name_systematic
;
Di-\m-perchlorato-bis{\m-2-[(2-pyridyl)methylaminomethyl]phenolato)dicopper(II)
acetonitrile disolvate
;
_chemical_name_common     ?
_chemical_formula_moiety     'C26 H26 Cl2 Cu2 N4 O10, 2(C2 H3 N)'
_chemical_formula_sum     'C30 H32 Cl2 Cu2 N6 O10'
_chemical_formula_iupac     '[Cu2 (C13 H13 N2 O)2 (Cl O4)2], 2C2 H3 N'
_chemical_formula_weight     834.60
_chemical_melting_point     ?
_symmetry_cell_setting     monoclinic
_symmetry_space_group_name_H-M     'P 21/n'
loop_
    _symmetry_equiv_pos_as_xyz
    'x, y, z'
    '-x+1/2, y+1/2, -z+1/2'
    '-x, -y, -z'
    'x-1/2, -y-1/2, z-1/2'
_cell_length_a     16.0285(4)
_cell_length_b     9.4062(3)
_cell_length_c     24.7097(10)
_cell_angle_alpha     90.00
_cell_angle_beta     102.665(3)
_cell_angle_gamma     90.00
_cell_volume     3634.8(2)
_cell_formula_units_Z     4
_cell_measurement_reflns_used     11642
_cell_measurement_theta_min     4.6935
_cell_measurement_theta_max     34.6806
_cell_measurement_temperature     200(2)
_exptl_crystal_description     chunk
_exptl_crystal_colour     'dark green'
_exptl_crystal_size_max     0.53
_exptl_crystal_size_mid     0.46
_exptl_crystal_size_min     0.39
_exptl_crystal_density_diffrn     1.525
_exptl_crystal_density_meas     ?
_exptl_crystal_density_method     'not measured'
_exptl_crystal_F_000     1704
_exptl_absorpt_coefficient_mu     1.378
_exptl_absorpt_correction_type     multi-scan
_exptl_absorpt_process_details     '(CrysAlis RED; Oxford Diffraction, 2008)'
_exptl_absorpt_correction_T_min     0.84756
_exptl_absorpt_correction_T_max     1.00000
_exptl_special_details
;
CrysAlis RED, Oxford Diffraction Ltd.,
Version 1.171.32.15 (release 10-01-2008 CrysAlis171 .NET)
(compiled Jan 10 2008,16:37:18)
Empirical absorption correction using spherical harmonics,
implemented in SCALE3 ABSPACK scaling algorithm
(Oxford Diffraction, 2008).
;
_diffrn_ambient_temperature     200(2)
_diffrn_radiation_type     MoK\a
_diffrn_radiation_wavelength     0.71073
_diffrn_radiation_source     'fine-focus sealed tube'
_diffrn_radiation_monochromator     graphite
_diffrn_measurement_device_type     'Oxford Diffraction Gemini'
_diffrn_measurement_method     \w
_diffrn_detector_area_resol_mean     10.5081
_diffrn_reflns_number     33853
_diffrn_reflns_av_R_equivalents     0.0358
_diffrn_reflns_av_sigmaI/netI     0.0653
_diffrn_reflns_theta_min     4.70
_diffrn_reflns_theta_max     34.75
_diffrn_reflns_theta_full     25.00
_diffrn_measured_fraction_theta_max     0.905
_diffrn_measured_fraction_theta_full     0.985
_diffrn_reflns_limit_h_min     -25
_diffrn_reflns_limit_h_max     25
_diffrn_reflns_limit_k_min     -14
_diffrn_reflns_limit_k_max     11
_diffrn_reflns_limit_l_min     -39
_diffrn_reflns_limit_l_max     38
_diffrn_standards_number     ?
_diffrn_standards_interval_count     ?
_diffrn_standards_interval_time     ?
_diffrn_standards_decay_%     <2%
_refine_special_details
;
Refinement of <i>F</i>^2^ against ALL reflections. The weighted <i>R</i>-factor
<i>wR</i> and goodness of fit <i>S</i> are based on <i>F</i>^2^, conventional
<i>R</i>-factors <i>R</i> are based on <i>F</i>, with <i>F</i> set to zero for
negative <i>F</i>^2^. The threshold expression of <i>F</i>^2^ >
\s(<i>F</i>^2^) is used only for calculating <i>R</i>-factors(gt) <i>etc</i>.
and is not relevant to the choice of reflections for refinement.
<i>R</i>-factors based on <i>F</i>^2^ are statistically about twice as large
as those based on <i>F</i>, and <i>R</i>- factors based on ALL data will be
even larger.
;
_reflns_number_total     14212
_reflns_number_gt     8089
_reflns_threshold_expression     I>2\s(I)
_refine_ls_structure_factor_coef     Fsqd
_refine_ls_matrix_type     full
_refine_ls_R_factor_all     0.1302
_refine_ls_R_factor_gt     0.0778
_refine_ls_wR_factor_gt     0.1865
_refine_ls_wR_factor_ref     0.1987
_refine_ls_goodness_of_fit_ref     1.185
_refine_ls_restrained_S_all     1.191
_refine_ls_number_reflns     14212
_refine_ls_number_parameters     453
_refine_ls_number_restraints     6
_refine_ls_hydrogen_treatment     constr
_refine_ls_weighting_scheme     calc
_refine_ls_weighting_details
          'calc w=1/[\s^2^(Fo^2^)+(0.0713P)^2^+3.514P] where P=(Fo^2^+2Fc^2^)/3'
_atom_sites_solution_hydrogens     geom
_atom_sites_solution_primary     direct
_atom_sites_solution_secondary     difmap
_refine_ls_shift/su_max     0.002
_refine_ls_shift/su_mean     0.000
_refine_diff_density_max     1.289
_refine_diff_density_min     -2.236
_refine_ls_extinction_method     none
_refine_ls_extinction_coef     ?
loop_
    _atom_type_symbol
    _atom_type_description
    _atom_type_scat_dispersion_real
    _atom_type_scat_dispersion_imag
    _atom_type_scat_source
    'C' 'C' 0.0033 0.0016
                         'International Tables Vol C Tables 4.2.6.8 and 6.1.1.4'
    'H' 'H' 0.0000 0.0000
                         'International Tables Vol C Tables 4.2.6.8 and 6.1.1.4'
    'N' 'N' 0.0061 0.0033
                         'International Tables Vol C Tables 4.2.6.8 and 6.1.1.4'
    'O' 'O' 0.0106 0.0060
                         'International Tables Vol C Tables 4.2.6.8 and 6.1.1.4'
    'Cl' 'Cl' 0.1484 0.1585
                         'International Tables Vol C Tables 4.2.6.8 and 6.1.1.4'
    'Cu' 'Cu' 0.3201 1.2651
                         'International Tables Vol C Tables 4.2.6.8 and 6.1.1.4'
_computing_data_collection     'CrysAlis CCD (Oxford Diffraction, 2008)'
_computing_cell_refinement     'CrysAlis RED (Oxford Diffraction, 2008)'
_computing_data_reduction     'CrysAlis RED (Oxford Diffraction, 2008)'
_computing_structure_solution     'SHELXS97 (Sheldrick, 2008)'
_computing_structure_refinement     'SHELXL97 (Sheldrick, 2008)'
_computing_molecular_graphics     'SHELXTL (Sheldrick, 2008)'
_computing_publication_material     'SHELXTL (Sheldrick, 2008)'
loop_
    _atom_site_type_symbol
    _atom_site_label
    _atom_site_fract_x
    _atom_site_fract_y
    _atom_site_fract_z
    _atom_site_U_iso_or_equiv
    _atom_site_adp_type
    _atom_site_calc_flag
    _atom_site_refinement_flags
    _atom_site_occupancy
    _atom_site_disorder_assembly
    _atom_site_disorder_group
    Cu Cu1 0.05889(2) 0.91878(4) 0.214778(15) 0.02910(8) Uani d . 1 . .
    Cu Cu2 -0.06076(2) 1.04142(4) 0.277641(15) 0.02901(8) Uani d . 1 . .
    Cl Cl1 -0.10838(4) 0.68198(8) 0.24709(4) 0.03933(18) Uani d . 1 . .
    Cl Cl2 0.10650(4) 1.27847(8) 0.24782(4) 0.0440(2) Uani d . 1 . .
    O O11 -0.05145(14) 0.6989(3) 0.20982(10) 0.0450(6) Uani d . 1 . .
    O O12 -0.14408(13) 0.8171(2) 0.25739(10) 0.0425(6) Uani d . 1 . .
    O O13 -0.06250(19) 0.6237(3) 0.29860(13) 0.0743(9) Uani d . 1 . .
    O O14 -0.17758(15) 0.5894(3) 0.22222(15) 0.0730(10) Uani d . 1 . .
    O O21 0.14267(14) 1.1426(2) 0.23742(11) 0.0443(6) Uani d . 1 . .
    O O22 0.04757(14) 1.2593(3) 0.28331(11) 0.0483(6) Uani d . 1 . .
    O O23 0.17503(16) 1.3695(3) 0.27486(17) 0.0819(11) Uani d U 1 . .
    O O24 0.0624(2) 1.3376(4) 0.19615(15) 0.0843(10) Uani d . 1 . .
    O O1A 0.04239(11) 0.9262(2) 0.29027(8) 0.0264(4) Uani d . 1 . .
    O O1B -0.04444(11) 1.0330(2) 0.20172(8) 0.0262(4) Uani d . 1 . .
    N N1A 0.15385(15) 0.7811(3) 0.23295(11) 0.0347(6) Uani d . 1 . .
    H H1AA 0.2049 0.8316 0.2381 0.042 Uiso calc R 1 . .
    N N2A 0.08589(15) 0.9092(3) 0.14074(11) 0.0332(6) Uani d . 1 . .
    N N1B -0.15526(15) 1.1796(3) 0.25897(11) 0.0347(6) Uani d . 1 . .
    H H1BA -0.2064 1.1300 0.2551 0.042 Uiso calc R 1 . .
    N N2B -0.08647(15) 1.0555(3) 0.35188(10) 0.0333(6) Uani d . 1 . .
    C C1A 0.11031(17) 0.9121(3) 0.33359(12) 0.0328(6) Uani d . 1 . .
    C C2A 0.1249(2) 1.0062(4) 0.37820(13) 0.0432(8) Uani d . 1 . .
    H H2AA 0.0877 1.0847 0.3784 0.052 Uiso calc R 1 . .
    C C3A 0.1937(2) 0.9851(5) 0.42218(15) 0.0599(11) Uani d . 1 . .
    H H3AA 0.2019 1.0478 0.4530 0.072 Uiso calc R 1 . .
    C C4A 0.2502(3) 0.8764(6) 0.42243(17) 0.0730(14) Uani d . 1 . .
    H H4AA 0.2973 0.8640 0.4529 0.088 Uiso calc R 1 . .
    C C5A 0.2379(2) 0.7856(5) 0.37814(18) 0.0617(12) Uani d . 1 . .
    H H5AA 0.2780 0.7114 0.3779 0.074 Uiso calc R 1 . .
    C C6A 0.16741(19) 0.7989(4) 0.33285(14) 0.0408(8) Uani d . 1 . .
    C C7A 0.15409(19) 0.7000(3) 0.28532(15) 0.0441(8) Uani d . 1 . .
    H H7AA 0.0989 0.6498 0.2820 0.053 Uiso calc R 1 . .
    H H7AB 0.2003 0.6281 0.2914 0.053 Uiso calc R 1 . .
    C C8A 0.1471(2) 0.6924(3) 0.18345(16) 0.0449(8) Uani d . 1 . .
    H H8AA 0.0998 0.6232 0.1807 0.054 Uiso calc R 1 . .
    H H8AB 0.2009 0.6392 0.1852 0.054 Uiso calc R 1 . .
    C C9A 0.1302(2) 0.7899(4) 0.13437(15) 0.0422(8) Uani d . 1 . .
    C C10A 0.1570(3) 0.7668(5) 0.08580(19) 0.0721(13) Uani d . 1 . .
    H H10A 0.1873 0.6826 0.0810 0.087 Uiso calc R 1 . .
    C C11A 0.1395(3) 0.8674(6) 0.0441(2) 0.0800(14) Uani d . 1 . .
    H H11A 0.1568 0.8517 0.0102 0.096 Uiso calc R 1 . .
    C C12A 0.0973(3) 0.9893(5) 0.05174(16) 0.0597(11) Uani d . 1 . .
    H H12A 0.0867 1.0606 0.0238 0.072 Uiso calc R 1 . .
    C C13A 0.0704(2) 1.0075(4) 0.10056(14) 0.0414(8) Uani d . 1 . .
    H H13A 0.0402 1.0915 0.1058 0.050 Uiso calc R 1 . .
    C C1B -0.11278(17) 1.0433(3) 0.15872(12) 0.0329(6) Uani d . 1 . .
    C C2B -0.1271(2) 0.9480(4) 0.11472(13) 0.0404(8) Uani d . 1 . .
    H H2BA -0.0887 0.8711 0.1146 0.048 Uiso calc R 1 . .
    C C3B -0.1972(2) 0.9648(5) 0.07100(15) 0.0583(11) Uani d . 1 . .
    H H3BA -0.2054 0.9006 0.0406 0.070 Uiso calc R 1 . .
    C C4B -0.2548(3) 1.0718(6) 0.07082(17) 0.0659(13) Uani d . 1 . .
    H H4BA -0.3028 1.0817 0.0408 0.079 Uiso calc R 1 . .
    C C5B -0.2424(2) 1.1645(5) 0.11447(17) 0.0593(11) Uani d . 1 . .
    H H5BA -0.2833 1.2375 0.1147 0.071 Uiso calc R 1 . .
    C C6B -0.17098(19) 1.1552(4) 0.15908(14) 0.0417(8) Uani d . 1 . .
    C C7B -0.1574(2) 1.2582(3) 0.20605(15) 0.0413(8) Uani d . 1 . .
    H H7BA -0.2043 1.3288 0.1998 0.050 Uiso calc R 1 . .
    H H7BB -0.1028 1.3095 0.2084 0.050 Uiso calc R 1 . .
    C C8B -0.1461(2) 1.2726(3) 0.30813(15) 0.0430(8) Uani d . 1 . .
    H H8BA -0.1995 1.3268 0.3068 0.052 Uiso calc R 1 . .
    H H8BB -0.0987 1.3409 0.3094 0.052 Uiso calc R 1 . .
    C C9B -0.1276(2) 1.1781(4) 0.35779(15) 0.0433(8) Uani d . 1 . .
    C C10B -0.1509(3) 1.2083(5) 0.40691(19) 0.0734(13) Uani d . 1 . .
    H H10B -0.1796 1.2946 0.4112 0.088 Uiso calc R 1 . .
    C C11B -0.1321(4) 1.1125(6) 0.4497(2) 0.0852(16) Uani d . 1 . .
    H H11B -0.1458 1.1342 0.4842 0.102 Uiso calc R 1 . .
    C C12B -0.0936(3) 0.9851(6) 0.44275(17) 0.0684(13) Uani d . 1 . .
    H H12B -0.0829 0.9162 0.4715 0.082 Uiso calc R 1 . .
    C C13B -0.0707(2) 0.9600(4) 0.39270(14) 0.0473(9) Uani d . 1 . .
    H H13B -0.0433 0.8732 0.3874 0.057 Uiso calc R 1 . .
    N N1S 0.4394(4) 0.8308(7) 0.5336(2) 0.129(2) Uani d . 1 . .
    C C11S 0.4318(6) 0.9186(8) 0.5605(3) 0.124(3) Uani d . 1 . .
    C C12S 0.4157(9) 1.0326(9) 0.5941(3) 0.191(5) Uani d . 1 . .
    H H12C 0.4518 1.1138 0.5895 0.287 Uiso calc R 1 . .
    H H12D 0.4287 1.0028 0.6331 0.287 Uiso calc R 1 . .
    H H12E 0.3554 1.0602 0.5831 0.287 Uiso calc R 1 . .
    N N2S -0.0703(6) 0.6977(8) 0.5421(3) 0.175(3) Uani d . 1 . .
    C C21S -0.0794(5) 0.6218(9) 0.5687(2) 0.125(3) Uani d . 1 . .
    C C22S -0.0856(7) 0.5063(9) 0.6015(3) 0.159(4) Uani d . 1 . .
    H H22F -0.0700 0.4201 0.5837 0.238 Uiso calc R 1 . .
    H H22G -0.1444 0.4976 0.6063 0.238 Uiso calc R 1 . .
    H H22H -0.0468 0.5185 0.6378 0.238 Uiso calc R 1 . .
loop_
    _atom_site_aniso_label
    _atom_site_aniso_U_11
    _atom_site_aniso_U_22
    _atom_site_aniso_U_33
    _atom_site_aniso_U_12
    _atom_site_aniso_U_13
    _atom_site_aniso_U_23
    Cu1 0.02109(14) 0.02713(17) 0.03988(18) 0.00594(13) 0.00843(13) 0.00543(14)
    Cu2 0.02246(15) 0.02678(17) 0.03891(18) 0.00478(13) 0.00915(13) 0.00460(14)
    Cl1 0.0237(3) 0.0266(3) 0.0693(5) -0.0011(3) 0.0136(3) 0.0037(3)
    Cl2 0.0232(3) 0.0261(3) 0.0851(6) -0.0005(3) 0.0166(3) 0.0049(4)
    O11 0.0344(11) 0.0397(12) 0.0651(15) 0.0012(10) 0.0203(11) -0.0048(11)
    O12 0.0290(10) 0.0281(11) 0.0729(15) -0.0041(9) 0.0165(10) -0.0073(10)
    O13 0.0604(17) 0.079(2) 0.0856(19) 0.0134(15) 0.0201(15) 0.0459(16)
    O14 0.0306(11) 0.0388(14) 0.153(3) -0.0105(10) 0.0276(15) -0.0308(16)
    O21 0.0327(10) 0.0316(11) 0.0726(15) -0.0027(9) 0.0198(11) -0.0094(11)
    O22 0.0330(11) 0.0421(13) 0.0728(16) -0.0001(10) 0.0181(11) -0.0070(12)
    O23 0.0329(12) 0.0408(14) 0.174(3) -0.0134(11) 0.0275(16) -0.0393(17)
    O24 0.0676(19) 0.081(2) 0.110(2) 0.0226(16) 0.0311(17) 0.0583(18)
    O1A 0.0194(8) 0.0242(9) 0.0333(9) 0.0033(7) 0.0009(7) 0.0083(7)
    O1B 0.0179(8) 0.0263(9) 0.0325(9) 0.0049(7) 0.0016(7) 0.0068(7)
    N1A 0.0231(10) 0.0268(12) 0.0568(15) 0.0031(9) 0.0141(11) 0.0034(11)
    N2A 0.0239(10) 0.0333(13) 0.0444(13) -0.0014(10) 0.0117(10) -0.0027(11)
    N1B 0.0215(10) 0.0281(12) 0.0563(15) 0.0017(9) 0.0124(10) 0.0035(11)
    N2B 0.0287(11) 0.0344(13) 0.0374(12) -0.0059(10) 0.0084(10) -0.0017(10)
    C1A 0.0208(11) 0.0384(15) 0.0387(14) -0.0040(11) 0.0054(11) 0.0161(12)
    C2A 0.0340(15) 0.055(2) 0.0394(16) -0.0127(15) 0.0065(13) 0.0070(14)
    C3A 0.0455(19) 0.091(3) 0.0385(18) -0.022(2) -0.0004(16) 0.0096(19)
    C4A 0.042(2) 0.116(4) 0.050(2) -0.011(2) -0.0129(18) 0.028(2)
    C5A 0.0308(16) 0.078(3) 0.071(2) 0.0094(18) -0.0007(17) 0.036(2)
    C6A 0.0263(13) 0.0437(17) 0.0500(17) 0.0037(13) 0.0034(13) 0.0219(14)
    C7A 0.0256(13) 0.0325(15) 0.074(2) 0.0097(12) 0.0116(14) 0.0224(15)
    C8A 0.0322(15) 0.0291(15) 0.076(2) 0.0055(13) 0.0183(16) -0.0042(15)
    C9A 0.0342(14) 0.0363(17) 0.061(2) -0.0026(13) 0.0206(14) -0.0079(15)
    C10A 0.083(3) 0.063(3) 0.086(3) 0.007(2) 0.052(2) -0.017(2)
    C11A 0.100(3) 0.085(3) 0.069(3) -0.006(3) 0.051(2) -0.016(2)
    C12A 0.062(2) 0.072(3) 0.049(2) -0.016(2) 0.0207(18) 0.0019(19)
    C13A 0.0349(15) 0.0461(18) 0.0434(17) -0.0056(14) 0.0093(13) 0.0036(14)
    C1B 0.0227(12) 0.0354(15) 0.0401(14) -0.0012(11) 0.0056(11) 0.0160(12)
    C2B 0.0304(14) 0.0536(19) 0.0375(15) -0.0065(14) 0.0081(12) 0.0085(14)
    C3B 0.0408(18) 0.094(3) 0.0380(17) -0.014(2) 0.0050(15) 0.0084(19)
    C4B 0.0387(19) 0.104(3) 0.048(2) 0.001(2) -0.0067(16) 0.023(2)
    C5B 0.0313(16) 0.076(3) 0.067(2) 0.0151(17) 0.0027(16) 0.035(2)
    C6B 0.0260(13) 0.0445(18) 0.0539(18) 0.0072(13) 0.0074(13) 0.0220(15)
    C7B 0.0300(14) 0.0312(15) 0.064(2) 0.0091(12) 0.0140(14) 0.0167(14)
    C8B 0.0357(15) 0.0305(16) 0.067(2) 0.0030(13) 0.0192(15) -0.0096(14)
    C9B 0.0326(14) 0.0417(18) 0.060(2) -0.0050(13) 0.0195(14) -0.0122(15)
    C10B 0.085(3) 0.068(3) 0.081(3) 0.000(2) 0.047(2) -0.021(2)
    C11B 0.113(4) 0.089(4) 0.068(3) -0.009(3) 0.052(3) -0.021(3)
    C12B 0.076(3) 0.087(3) 0.046(2) -0.026(3) 0.022(2) 0.003(2)
    C13B 0.0449(18) 0.053(2) 0.0460(18) -0.0111(16) 0.0133(15) 0.0022(16)
    N1S 0.159(6) 0.107(4) 0.106(4) 0.031(4) -0.002(4) -0.003(3)
    C11S 0.171(7) 0.097(5) 0.077(4) 0.021(5) -0.034(4) -0.004(3)
    C12S 0.354(15) 0.108(6) 0.093(5) 0.047(8) 0.011(7) -0.014(5)
    N2S 0.225(8) 0.136(6) 0.135(6) -0.078(6) -0.022(5) 0.019(5)
    C21S 0.160(6) 0.125(5) 0.063(3) -0.062(5) -0.035(4) 0.025(3)
    C22S 0.221(10) 0.130(6) 0.099(5) -0.043(6) -0.022(6) 0.044(5)
_geom_special_details
;
All e.s.d.'s (except the e.s.d. in the dihedral angle between two l.s. planes)
are estimated using the full covariance matrix. The cell e.s.d.'s are taken
into account individually in the estimation of e.s.d.'s in distances, angles
and torsion angles; correlations between e.s.d.'s in cell parameters are only
used when they are defined by crystal symmetry. An approximate (isotropic)
treatment of cell e.s.d.'s is used for estimating e.s.d.'s involving l.s.
planes.
;
loop_
    _geom_bond_atom_site_label_1
    _geom_bond_atom_site_label_2
    _geom_bond_site_symmetry_2
    _geom_bond_distance
    _geom_bond_publ_flag
    Cu1 O1B . 1.9410(18) y
    Cu1 O1A . 1.942(2) y
    Cu1 N2A . 1.972(3) y
    Cu1 N1A . 1.974(2) y
    Cu1 O21 . 2.494(2) y
    Cu1 O11 . 2.706(2) y
    Cu1 Cu2 . 2.9543(5) y
    Cu2 O1A . 1.9440(18) y
    Cu2 O1B . 1.952(2) y
    Cu2 N2B . 1.971(3) y
    Cu2 N1B . 1.973(2) y
    Cu2 O12 . 2.489(2) y
    Cu2 O22 . 2.670(2) y
    Cl1 O13 . 1.432(3) ?
    Cl1 O14 . 1.438(3) ?
    Cl1 O12 . 1.439(2) ?
    Cl1 O11 . 1.440(3) ?
    Cl2 O24 . 1.429(3) ?
    Cl2 O22 . 1.434(3) ?
    Cl2 O23 . 1.437(3) ?
    Cl2 O21 . 1.449(2) ?
    O1A C1A . 1.356(3) ?
    O1B C1B . 1.352(3) ?
    N1A C8A . 1.465(4) ?
    N1A C7A . 1.502(4) ?
    N1A H1AA . 0.9300 ?
    N2A C13A . 1.339(4) ?
    N2A C9A . 1.355(4) ?
    N1B C8B . 1.478(4) ?
    N1B C7B . 1.496(4) ?
    N1B H1BA . 0.9300 ?
    N2B C13B . 1.333(4) ?
    N2B C9B . 1.352(4) ?
    C1A C2A . 1.393(5) ?
    C1A C6A . 1.407(4) ?
    C2A C3A . 1.383(5) ?
    C2A H2AA . 0.9500 ?
    C3A C4A . 1.364(7) ?
    C3A H3AA . 0.9500 ?
    C4A C5A . 1.368(7) ?
    C4A H4AA . 0.9500 ?
    C5A C6A . 1.410(5) ?
    C5A H5AA . 0.9500 ?
    C6A C7A . 1.476(5) ?
    C7A H7AA . 0.9900 ?
    C7A H7AB . 0.9900 ?
    C8A C9A . 1.497(5) ?
    C8A H8AA . 0.9900 ?
    C8A H8AB . 0.9900 ?
    C9A C10A . 1.378(6) ?
    C10A C11A . 1.381(7) ?
    C10A H10A . 0.9500 ?
    C11A C12A . 1.365(7) ?
    C11A H11A . 0.9500 ?
    C12A C13A . 1.378(5) ?
    C12A H12A . 0.9500 ?
    C13A H13A . 0.9500 ?
    C1B C2B . 1.389(5) ?
    C1B C6B . 1.408(4) ?
    C2B C3B . 1.387(4) ?
    C2B H2BA . 0.9500 ?
    C3B C4B . 1.365(6) ?
    C3B H3BA . 0.9500 ?
    C4B C5B . 1.367(6) ?
    C4B H4BA . 0.9500 ?
    C5B C6B . 1.407(5) ?
    C5B H5BA . 0.9500 ?
    C6B C7B . 1.490(5) ?
    C7B H7BA . 0.9900 ?
    C7B H7BB . 0.9900 ?
    C8B C9B . 1.492(5) ?
    C8B H8BA . 0.9900 ?
    C8B H8BB . 0.9900 ?
    C9B C10B . 1.375(6) ?
    C10B C11B . 1.371(7) ?
    C10B H10B . 0.9500 ?
    C11B C12B . 1.376(7) ?
    C11B H11B . 0.9500 ?
    C12B C13B . 1.385(6) ?
    C12B H12B . 0.9500 ?
    C13B H13B . 0.9500 ?
    N1S C11S . 1.083(8) ?
    C11S C12S . 1.416(11) ?
    C12S H12C . 0.9800 ?
    C12S H12D . 0.9800 ?
    C12S H12E . 0.9800 ?
    N2S C21S . 1.003(9) ?
    C21S C22S . 1.371(10) ?
    C22S H22F . 0.9800 ?
    C22S H22G . 0.9800 ?
    C22S H22H . 0.9800 ?
loop_
    _geom_angle_atom_site_label_1
    _geom_angle_atom_site_label_2
    _geom_angle_atom_site_label_3
    _geom_angle_site_symmetry_1
    _geom_angle_site_symmetry_3
    _geom_angle
    _geom_angle_publ_flag
    O1B Cu1 O1A . . 81.30(8) ?
    O1B Cu1 N2A . . 102.94(9) ?
    O1A Cu1 N2A . . 175.24(8) ?
    O1B Cu1 N1A . . 171.26(9) ?
    O1A Cu1 N1A . . 93.77(10) ?
    N2A Cu1 N1A . . 82.30(11) ?
    O1B Cu1 O21 . . 88.16(7) ?
    O1A Cu1 O21 . . 86.22(8) ?
    N2A Cu1 O21 . . 91.71(9) ?
    N1A Cu1 O21 . . 98.77(9) ?
    O1B Cu1 O11 . . 83.69(7) ?
    O1A Cu1 O11 . . 81.12(8) ?
    N2A Cu1 O11 . . 101.38(9) ?
    N1A Cu1 O11 . . 88.43(9) ?
    O21 Cu1 O11 . . 165.84(8) ?
    O1B Cu1 Cu2 . . 40.76(6) ?
    O1A Cu1 Cu2 . . 40.54(5) ?
    N2A Cu1 Cu2 . . 143.65(7) ?
    N1A Cu1 Cu2 . . 133.92(8) ?
    O21 Cu1 Cu2 . . 86.10(6) ?
    O11 Cu1 Cu2 . . 80.16(5) ?
    O1A Cu2 O1B . . 80.98(8) ?
    O1A Cu2 N2B . . 103.41(9) ?
    O1B Cu2 N2B . . 175.47(9) ?
    O1A Cu2 N1B . . 170.89(10) ?
    O1B Cu2 N1B . . 93.43(10) ?
    N2B Cu2 N1B . . 82.36(11) ?
    O1A Cu2 O12 . . 87.68(7) ?
    O1B Cu2 O12 . . 87.22(8) ?
    N2B Cu2 O12 . . 91.81(9) ?
    N1B Cu2 O12 . . 99.28(9) ?
    O1A Cu2 O22 . . 84.20(7) ?
    O1B Cu2 O22 . . 81.88(8) ?
    N2B Cu2 O22 . . 99.55(9) ?
    N1B Cu2 O22 . . 87.91(9) ?
    O12 Cu2 O22 . . 167.30(8) ?
    O1A Cu2 Cu1 . . 40.49(6) ?
    O1B Cu2 Cu1 . . 40.49(5) ?
    N2B Cu2 Cu1 . . 143.89(7) ?
    N1B Cu2 Cu1 . . 133.48(8) ?
    O12 Cu2 Cu1 . . 86.83(6) ?
    O22 Cu2 Cu1 . . 80.65(5) ?
    O13 Cl1 O14 . . 110.2(2) ?
    O13 Cl1 O12 . . 109.12(18) ?
    O14 Cl1 O12 . . 108.11(14) ?
    O13 Cl1 O11 . . 109.68(16) ?
    O14 Cl1 O11 . . 109.34(18) ?
    O12 Cl1 O11 . . 110.34(14) ?
    O24 Cl2 O22 . . 109.42(17) ?
    O24 Cl2 O23 . . 111.2(2) ?
    O22 Cl2 O23 . . 109.24(19) ?
    O24 Cl2 O21 . . 108.87(19) ?
    O22 Cl2 O21 . . 109.87(15) ?
    O23 Cl2 O21 . . 108.26(14) ?
    Cl1 O11 Cu1 . . 123.70(13) ?
    Cl1 O12 Cu2 . . 124.58(12) ?
    Cl2 O21 Cu1 . . 124.58(12) ?
    Cl2 O22 Cu2 . . 124.93(14) ?
    C1A O1A Cu1 . . 120.01(18) ?
    C1A O1A Cu2 . . 133.53(19) ?
    Cu1 O1A Cu2 . . 98.98(8) ?
    C1B O1B Cu1 . . 133.25(19) ?
    C1B O1B Cu2 . . 119.75(17) ?
    Cu1 O1B Cu2 . . 98.74(8) ?
    C8A N1A C7A . . 114.6(3) ?
    C8A N1A Cu1 . . 105.76(18) ?
    C7A N1A Cu1 . . 112.68(19) ?
    C8A N1A H1AA . . 107.9 ?
    C7A N1A H1AA . . 107.9 ?
    Cu1 N1A H1AA . . 107.9 ?
    C13A N2A C9A . . 120.2(3) ?
    C13A N2A Cu1 . . 127.8(2) ?
    C9A N2A Cu1 . . 111.9(2) ?
    C8B N1B C7B . . 113.9(3) ?
    C8B N1B Cu2 . . 105.36(18) ?
    C7B N1B Cu2 . . 113.53(19) ?
    C8B N1B H1BA . . 107.9 ?
    C7B N1B H1BA . . 107.9 ?
    Cu2 N1B H1BA . . 107.9 ?
    C13B N2B C9B . . 120.6(3) ?
    C13B N2B Cu2 . . 128.0(2) ?
    C9B N2B Cu2 . . 111.4(2) ?
    O1A C1A C2A . . 122.0(3) ?
    O1A C1A C6A . . 118.4(3) ?
    C2A C1A C6A . . 119.7(3) ?
    C3A C2A C1A . . 119.8(4) ?
    C3A C2A H2AA . . 120.1 ?
    C1A C2A H2AA . . 120.1 ?
    C4A C3A C2A . . 121.7(4) ?
    C4A C3A H3AA . . 119.1 ?
    C2A C3A H3AA . . 119.1 ?
    C3A C4A C5A . . 119.0(3) ?
    C3A C4A H4AA . . 120.5 ?
    C5A C4A H4AA . . 120.5 ?
    C4A C5A C6A . . 122.0(4) ?
    C4A C5A H5AA . . 119.0 ?
    C6A C5A H5AA . . 119.0 ?
    C1A C6A C5A . . 117.8(3) ?
    C1A C6A C7A . . 120.4(3) ?
    C5A C6A C7A . . 121.8(3) ?
    C6A C7A N1A . . 109.7(3) ?
    C6A C7A H7AA . . 109.7 ?
    N1A C7A H7AA . . 109.7 ?
    C6A C7A H7AB . . 109.7 ?
    N1A C7A H7AB . . 109.7 ?
    H7AA C7A H7AB . . 108.2 ?
    N1A C8A C9A . . 107.1(3) ?
    N1A C8A H8AA . . 110.3 ?
    C9A C8A H8AA . . 110.3 ?
    N1A C8A H8AB . . 110.3 ?
    C9A C8A H8AB . . 110.3 ?
    H8AA C8A H8AB . . 108.5 ?
    N2A C9A C10A . . 120.2(4) ?
    N2A C9A C8A . . 114.8(3) ?
    C10A C9A C8A . . 125.0(3) ?
    C9A C10A C11A . . 119.4(4) ?
    C9A C10A H10A . . 120.3 ?
    C11A C10A H10A . . 120.3 ?
    C12A C11A C10A . . 119.9(4) ?
    C12A C11A H11A . . 120.0 ?
    C10A C11A H11A . . 120.0 ?
    C11A C12A C13A . . 119.0(4) ?
    C11A C12A H12A . . 120.5 ?
    C13A C12A H12A . . 120.5 ?
    N2A C13A C12A . . 121.4(4) ?
    N2A C13A H13A . . 119.3 ?
    C12A C13A H13A . . 119.3 ?
    O1B C1B C2B . . 122.4(3) ?
    O1B C1B C6B . . 118.2(3) ?
    C2B C1B C6B . . 119.5(3) ?
    C3B C2B C1B . . 120.2(4) ?
    C3B C2B H2BA . . 119.9 ?
    C1B C2B H2BA . . 119.9 ?
    C4B C3B C2B . . 121.2(4) ?
    C4B C3B H3BA . . 119.4 ?
    C2B C3B H3BA . . 119.4 ?
    C3B C4B C5B . . 119.1(3) ?
    C3B C4B H4BA . . 120.4 ?
    C5B C4B H4BA . . 120.4 ?
    C4B C5B C6B . . 122.1(4) ?
    C4B C5B H5BA . . 119.0 ?
    C6B C5B H5BA . . 119.0 ?
    C5B C6B C1B . . 117.9(3) ?
    C5B C6B C7B . . 121.6(3) ?
    C1B C6B C7B . . 120.5(3) ?
    C6B C7B N1B . . 109.4(3) ?
    C6B C7B H7BA . . 109.8 ?
    N1B C7B H7BA . . 109.8 ?
    C6B C7B H7BB . . 109.8 ?
    N1B C7B H7BB . . 109.8 ?
    H7BA C7B H7BB . . 108.3 ?
    N1B C8B C9B . . 106.8(3) ?
    N1B C8B H8BA . . 110.4 ?
    C9B C8B H8BA . . 110.4 ?
    N1B C8B H8BB . . 110.4 ?
    C9B C8B H8BB . . 110.4 ?
    H8BA C8B H8BB . . 108.6 ?
    N2B C9B C10B . . 120.3(4) ?
    N2B C9B C8B . . 115.7(3) ?
    C10B C9B C8B . . 124.0(3) ?
    C11B C10B C9B . . 119.2(4) ?
    C11B C10B H10B . . 120.4 ?
    C9B C10B H10B . . 120.4 ?
    C10B C11B C12B . . 120.4(4) ?
    C10B C11B H11B . . 119.8 ?
    C12B C11B H11B . . 119.8 ?
    C11B C12B C13B . . 118.2(4) ?
    C11B C12B H12B . . 120.9 ?
    C13B C12B H12B . . 120.9 ?
    N2B C13B C12B . . 121.2(4) ?
    N2B C13B H13B . . 119.4 ?
    C12B C13B H13B . . 119.4 ?
    N1S C11S C12S . . 176.0(11) ?
    C11S C12S H12C . . 109.5 ?
    C11S C12S H12D . . 109.5 ?
    H12C C12S H12D . . 109.5 ?
    C11S C12S H12E . . 109.5 ?
    H12C C12S H12E . . 109.5 ?
    H12D C12S H12E . . 109.5 ?
    N2S C21S C22S . . 172.2(12) ?
    C21S C22S H22F . . 109.5 ?
    C21S C22S H22G . . 109.5 ?
    H22F C22S H22G . . 109.5 ?
    C21S C22S H22H . . 109.5 ?
    H22F C22S H22H . . 109.5 ?
    H22G C22S H22H . . 109.5 ?
loop_
    _geom_torsion_atom_site_label_1
    _geom_torsion_atom_site_label_2
    _geom_torsion_atom_site_label_3
    _geom_torsion_atom_site_label_4
    _geom_torsion_site_symmetry_1
    _geom_torsion_site_symmetry_2
    _geom_torsion_site_symmetry_3
    _geom_torsion_site_symmetry_4
    _geom_torsion
    _geom_torsion_publ_flag
    O1B Cu1 Cu2 O1A . . . . 179.56(12) ?
    N2A Cu1 Cu2 O1A . . . . -176.33(15) ?
    N1A Cu1 Cu2 O1A . . . . 9.69(13) ?
    O21 Cu1 Cu2 O1A . . . . -88.74(10) ?
    O11 Cu1 Cu2 O1A . . . . 87.82(10) ?
    O1A Cu1 Cu2 O1B . . . . -179.56(12) ?
    N2A Cu1 Cu2 O1B . . . . 4.11(15) ?
    N1A Cu1 Cu2 O1B . . . . -169.88(13) ?
    O21 Cu1 Cu2 O1B . . . . 91.70(10) ?
    O11 Cu1 Cu2 O1B . . . . -91.74(10) ?
    O1B Cu1 Cu2 N2B . . . . 178.15(15) ?
    O1A Cu1 Cu2 N2B . . . . -1.41(15) ?
    N2A Cu1 Cu2 N2B . . . . -177.74(17) ?
    N1A Cu1 Cu2 N2B . . . . 8.28(16) ?
    O21 Cu1 Cu2 N2B . . . . -90.15(14) ?
    O11 Cu1 Cu2 N2B . . . . 86.41(13) ?
    O1B Cu1 Cu2 N1B . . . . -10.37(13) ?
    O1A Cu1 Cu2 N1B . . . . 170.07(13) ?
    N2A Cu1 Cu2 N1B . . . . -6.26(16) ?
    N1A Cu1 Cu2 N1B . . . . 179.75(14) ?
    O21 Cu1 Cu2 N1B . . . . 81.33(12) ?
    O11 Cu1 Cu2 N1B . . . . -102.11(11) ?
    O1B Cu1 Cu2 O12 . . . . 89.42(10) ?
    O1A Cu1 Cu2 O12 . . . . -90.14(10) ?
    N2A Cu1 Cu2 O12 . . . . 93.53(13) ?
    N1A Cu1 Cu2 O12 . . . . -80.45(11) ?
    O21 Cu1 Cu2 O12 . . . . -178.88(8) ?
    O11 Cu1 Cu2 O12 . . . . -2.32(8) ?
    O1B Cu1 Cu2 O22 . . . . -88.43(10) ?
    O1A Cu1 Cu2 O22 . . . . 92.01(10) ?
    N2A Cu1 Cu2 O22 . . . . -84.31(13) ?
    N1A Cu1 Cu2 O22 . . . . 101.70(12) ?
    O21 Cu1 Cu2 O22 . . . . 3.27(8) ?
    O11 Cu1 Cu2 O22 . . . . 179.83(7) ?
    O13 Cl1 O11 Cu1 . . . . -79.9(2) ?
    O14 Cl1 O11 Cu1 . . . . 159.15(15) ?
    O12 Cl1 O11 Cu1 . . . . 40.37(19) ?
    O1B Cu1 O11 Cl1 . . . . -60.39(16) ?
    O1A Cu1 O11 Cl1 . . . . 21.75(15) ?
    N2A Cu1 O11 Cl1 . . . . -162.37(16) ?
    N1A Cu1 O11 Cl1 . . . . 115.81(17) ?
    O21 Cu1 O11 Cl1 . . . . -5.2(4) ?
    Cu2 Cu1 O11 Cl1 . . . . -19.35(14) ?
    O13 Cl1 O12 Cu2 . . . . 76.0(2) ?
    O14 Cl1 O12 Cu2 . . . . -164.11(19) ?
    O11 Cl1 O12 Cu2 . . . . -44.6(2) ?
    O1A Cu2 O12 Cl1 . . . . -14.02(18) ?
    O1B Cu2 O12 Cl1 . . . . 67.05(18) ?
    N2B Cu2 O12 Cl1 . . . . -117.38(18) ?
    N1B Cu2 O12 Cl1 . . . . 160.07(18) ?
    O22 Cu2 O12 Cl1 . . . . 36.2(5) ?
    Cu1 Cu2 O12 Cl1 . . . . 26.51(17) ?
    O24 Cl2 O21 Cu1 . . . . -75.8(2) ?
    O22 Cl2 O21 Cu1 . . . . 44.1(2) ?
    O23 Cl2 O21 Cu1 . . . . 163.3(2) ?
    O1B Cu1 O21 Cl2 . . . . 13.46(18) ?
    O1A Cu1 O21 Cl2 . . . . -67.94(18) ?
    N2A Cu1 O21 Cl2 . . . . 116.36(18) ?
    N1A Cu1 O21 Cl2 . . . . -161.18(18) ?
    O11 Cu1 O21 Cl2 . . . . -41.3(4) ?
    Cu2 Cu1 O21 Cl2 . . . . -27.31(17) ?
    O24 Cl2 O22 Cu2 . . . . 80.6(2) ?
    O23 Cl2 O22 Cu2 . . . . -157.54(17) ?
    O21 Cl2 O22 Cu2 . . . . -38.9(2) ?
    O1A Cu2 O22 Cl2 . . . . 58.62(17) ?
    O1B Cu2 O22 Cl2 . . . . -23.06(16) ?
    N2B Cu2 O22 Cl2 . . . . 161.29(17) ?
    N1B Cu2 O22 Cl2 . . . . -116.82(18) ?
    O12 Cu2 O22 Cl2 . . . . 8.1(5) ?
    Cu1 Cu2 O22 Cl2 . . . . 17.91(15) ?
    O1B Cu1 O1A C1A . . . . -154.0(2) ?
    N2A Cu1 O1A C1A . . . . -0.9(12) ?
    N1A Cu1 O1A C1A . . . . 33.3(2) ?
    O21 Cu1 O1A C1A . . . . -65.3(2) ?
    O11 Cu1 O1A C1A . . . . 121.1(2) ?
    Cu2 Cu1 O1A C1A . . . . -153.7(2) ?
    O1B Cu1 O1A Cu2 . . . . -0.29(8) ?
    N2A Cu1 O1A Cu2 . . . . 152.8(11) ?
    N1A Cu1 O1A Cu2 . . . . -173.02(9) ?
    O21 Cu1 O1A Cu2 . . . . 88.42(8) ?
    O11 Cu1 O1A Cu2 . . . . -85.20(8) ?
    O1B Cu2 O1A C1A . . . . 148.3(2) ?
    N2B Cu2 O1A C1A . . . . -32.8(3) ?
    N1B Cu2 O1A C1A . . . . 95.8(6) ?
    O12 Cu2 O1A C1A . . . . -124.1(2) ?
    O22 Cu2 O1A C1A . . . . 65.7(2) ?
    Cu1 Cu2 O1A C1A . . . . 148.0(3) ?
    O1B Cu2 O1A Cu1 . . . . 0.29(8) ?
    N2B Cu2 O1A Cu1 . . . . 179.15(9) ?
    N1B Cu2 O1A Cu1 . . . . -52.3(6) ?
    O12 Cu2 O1A Cu1 . . . . 87.84(9) ?
    O22 Cu2 O1A Cu1 . . . . -82.38(9) ?
    O1A Cu1 O1B C1B . . . . -146.2(2) ?
    N2A Cu1 O1B C1B . . . . 36.0(3) ?
    N1A Cu1 O1B C1B . . . . -90.1(7) ?
    O21 Cu1 O1B C1B . . . . 127.3(2) ?
    O11 Cu1 O1B C1B . . . . -64.3(2) ?
    Cu2 Cu1 O1B C1B . . . . -146.5(3) ?
    O1A Cu1 O1B Cu2 . . . . 0.29(8) ?
    N2A Cu1 O1B Cu2 . . . . -177.50(9) ?
    N1A Cu1 O1B Cu2 . . . . 56.4(7) ?
    O21 Cu1 O1B Cu2 . . . . -86.17(9) ?
    O11 Cu1 O1B Cu2 . . . . 82.23(8) ?
    O1A Cu2 O1B C1B . . . . 152.1(2) ?
    N2B Cu2 O1B C1B . . . . -13.7(13) ?
    N1B Cu2 O1B C1B . . . . -35.1(2) ?
    O12 Cu2 O1B C1B . . . . 64.0(2) ?
    O22 Cu2 O1B C1B . . . . -122.5(2) ?
    Cu1 Cu2 O1B C1B . . . . 152.4(2) ?
    O1A Cu2 O1B Cu1 . . . . -0.29(8) ?
    N2B Cu2 O1B Cu1 . . . . -166.1(11) ?
    N1B Cu2 O1B Cu1 . . . . 172.48(9) ?
    O12 Cu2 O1B Cu1 . . . . -88.38(8) ?
    O22 Cu2 O1B Cu1 . . . . 85.08(8) ?
    O1B Cu1 N1A C8A . . . . 91.5(7) ?
    O1A Cu1 N1A C8A . . . . 146.8(2) ?
    N2A Cu1 N1A C8A . . . . -35.8(2) ?
    O21 Cu1 N1A C8A . . . . -126.4(2) ?
    O11 Cu1 N1A C8A . . . . 65.9(2) ?
    Cu2 Cu1 N1A C8A . . . . 140.56(17) ?
    O1B Cu1 N1A C7A . . . . -34.4(7) ?
    O1A Cu1 N1A C7A . . . . 21.0(2) ?
    N2A Cu1 N1A C7A . . . . -161.7(2) ?
    O21 Cu1 N1A C7A . . . . 107.7(2) ?
    O11 Cu1 N1A C7A . . . . -60.0(2) ?
    Cu2 Cu1 N1A C7A . . . . 14.7(2) ?
    O1B Cu1 N2A C13A . . . . 31.6(3) ?
    O1A Cu1 N2A C13A . . . . -121.0(11) ?
    N1A Cu1 N2A C13A . . . . -155.5(3) ?
    O21 Cu1 N2A C13A . . . . -56.9(3) ?
    O11 Cu1 N2A C13A . . . . 117.7(2) ?
    Cu2 Cu1 N2A C13A . . . . 28.9(3) ?
    O1B Cu1 N2A C9A . . . . -152.9(2) ?
    O1A Cu1 N2A C9A . . . . 54.4(12) ?
    N1A Cu1 N2A C9A . . . . 20.0(2) ?
    O21 Cu1 N2A C9A . . . . 118.6(2) ?
    O11 Cu1 N2A C9A . . . . -66.8(2) ?
    Cu2 Cu1 N2A C9A . . . . -155.63(16) ?
    O1A Cu2 N1B C8B . . . . -93.2(6) ?
    O1B Cu2 N1B C8B . . . . -144.97(19) ?
    N2B Cu2 N1B C8B . . . . 36.7(2) ?
    O12 Cu2 N1B C8B . . . . 127.29(19) ?
    O22 Cu2 N1B C8B . . . . -63.2(2) ?
    Cu1 Cu2 N1B C8B . . . . -138.24(17) ?
    O1A Cu2 N1B C7B . . . . 32.1(7) ?
    O1B Cu2 N1B C7B . . . . -19.6(2) ?
    N2B Cu2 N1B C7B . . . . 162.0(2) ?
    O12 Cu2 N1B C7B . . . . -107.4(2) ?
    O22 Cu2 N1B C7B . . . . 62.1(2) ?
    Cu1 Cu2 N1B C7B . . . . -12.9(2) ?
    O1A Cu2 N2B C13B . . . . -31.5(3) ?
    O1B Cu2 N2B C13B . . . . 134.0(11) ?
    N1B Cu2 N2B C13B . . . . 155.6(3) ?
    O12 Cu2 N2B C13B . . . . 56.5(3) ?
    O22 Cu2 N2B C13B . . . . -117.8(3) ?
    Cu1 Cu2 N2B C13B . . . . -30.6(3) ?
    O1A Cu2 N2B C9B . . . . 150.9(2) ?
    O1B Cu2 N2B C9B . . . . -43.5(13) ?
    N1B Cu2 N2B C9B . . . . -21.9(2) ?
    O12 Cu2 N2B C9B . . . . -121.1(2) ?
    O22 Cu2 N2B C9B . . . . 64.6(2) ?
    Cu1 Cu2 N2B C9B . . . . 151.84(17) ?
    Cu1 O1A C1A C2A . . . . 131.2(3) ?
    Cu2 O1A C1A C2A . . . . -11.7(4) ?
    Cu1 O1A C1A C6A . . . . -48.6(3) ?
    Cu2 O1A C1A C6A . . . . 168.5(2) ?
    O1A C1A C2A C3A . . . . 178.1(3) ?
    C6A C1A C2A C3A . . . . -2.1(5) ?
    C1A C2A C3A C4A . . . . 2.3(6) ?
    C2A C3A C4A C5A . . . . -0.5(7) ?
    C3A C4A C5A C6A . . . . -1.6(7) ?
    O1A C1A C6A C5A . . . . 179.9(3) ?
    C2A C1A C6A C5A . . . . 0.1(5) ?
    O1A C1A C6A C7A . . . . 1.2(4) ?
    C2A C1A C6A C7A . . . . -178.6(3) ?
    C4A C5A C6A C1A . . . . 1.7(6) ?
    C4A C5A C6A C7A . . . . -179.6(4) ?
    C1A C6A C7A N1A . . . . 58.6(4) ?
    C5A C6A C7A N1A . . . . -120.1(3) ?
    C8A N1A C7A C6A . . . . 175.9(2) ?
    Cu1 N1A C7A C6A . . . . -63.1(3) ?
    C7A N1A C8A C9A . . . . 168.9(2) ?
    Cu1 N1A C8A C9A . . . . 44.1(3) ?
    C13A N2A C9A C10A . . . . -2.1(5) ?
    Cu1 N2A C9A C10A . . . . -178.0(3) ?
    C13A N2A C9A C8A . . . . 176.9(3) ?
    Cu1 N2A C9A C8A . . . . 1.0(3) ?
    N1A C8A C9A N2A . . . . -30.5(4) ?
    N1A C8A C9A C10A . . . . 148.5(4) ?
    N2A C9A C10A C11A . . . . 1.0(6) ?
    C8A C9A C10A C11A . . . . -178.0(4) ?
    C9A C10A C11A C12A . . . . 1.2(7) ?
    C10A C11A C12A C13A . . . . -2.1(7) ?
    C9A N2A C13A C12A . . . . 1.2(5) ?
    Cu1 N2A C13A C12A . . . . 176.3(3) ?
    C11A C12A C13A N2A . . . . 1.0(6) ?
    Cu1 O1B C1B C2B . . . . 10.3(4) ?
    Cu2 O1B C1B C2B . . . . -130.8(3) ?
    Cu1 O1B C1B C6B . . . . -169.7(2) ?
    Cu2 O1B C1B C6B . . . . 49.2(3) ?
    O1B C1B C2B C3B . . . . -178.7(3) ?
    C6B C1B C2B C3B . . . . 1.3(5) ?
    C1B C2B C3B C4B . . . . -1.9(6) ?
    C2B C3B C4B C5B . . . . 0.5(6) ?
    C3B C4B C5B C6B . . . . 1.5(7) ?
    C4B C5B C6B C1B . . . . -2.1(6) ?
    C4B C5B C6B C7B . . . . 179.1(4) ?
    O1B C1B C6B C5B . . . . -179.4(3) ?
    C2B C1B C6B C5B . . . . 0.6(5) ?
    O1B C1B C6B C7B . . . . -0.5(4) ?
    C2B C1B C6B C7B . . . . 179.5(3) ?
    C5B C6B C7B N1B . . . . 119.9(3) ?
    C1B C6B C7B N1B . . . . -58.9(4) ?
    C8B N1B C7B C6B . . . . -177.3(2) ?
    Cu2 N1B C7B C6B . . . . 62.1(3) ?
    C7B N1B C8B C9B . . . . -168.9(2) ?
    Cu2 N1B C8B C9B . . . . -43.9(3) ?
    C13B N2B C9B C10B . . . . 2.6(5) ?
    Cu2 N2B C9B C10B . . . . -179.7(3) ?
    C13B N2B C9B C8B . . . . -176.6(3) ?
    Cu2 N2B C9B C8B . . . . 1.2(3) ?
    N1B C8B C9B N2B . . . . 28.9(4) ?
    N1B C8B C9B C10B . . . . -150.3(4) ?
    N2B C9B C10B C11B . . . . -0.3(6) ?
    C8B C9B C10B C11B . . . . 178.8(4) ?
    C9B C10B C11B C12B . . . . -2.6(8) ?
    C10B C11B C12B C13B . . . . 3.1(8) ?
    C9B N2B C13B C12B . . . . -2.0(5) ?
    Cu2 N2B C13B C12B . . . . -179.4(3) ?
    C11B C12B C13B N2B . . . . -0.9(6) ?
loop_
    _geom_hbond_atom_site_label_D
    _geom_hbond_atom_site_label_H
    _geom_hbond_atom_site_label_A
    _geom_hbond_site_symmetry_A
    _geom_hbond_distance_DH
    _geom_hbond_distance_HA
    _geom_hbond_distance_DA
    _geom_hbond_angle_DHA
    N1A H1AA O23 2_545 0.93 2.05 2.913(4) 153.5
    N1B H1BA O14 2_455 0.93 2.09 2.943(4) 151.6
    C7B H7BA O14 1_565 0.99 2.53 3.167(4) 122.0
    C22S H22H O13 3_566 0.98 2.47 3.264(8) 137.5
    C7A H7AB O23 1_545 0.99 2.48 3.143(4) 123.6
    C4A H4AA N1S . 0.95 2.69 3.643(7) 175.4
    C12B H12B N2S . 0.95 2.67 3.616(9) 171.3
data_global
_journal_date_recd_electronic     2009-06-30
_journal_date_accepted     2009-07-22
_journal_name_full     'Acta Crystallographica, Section E'
_journal_year     2009
_journal_volume     65
_journal_issue      8
_journal_page_first     m1007
_journal_page_last     m1008
_journal_paper_category     QM
_journal_coeditor_code     NG2609
_publ_contact_author_name     'Ray J. Butcher'
_publ_contact_author_address
;
Department of Chemistry
Howard University
525 College Street NW
Washington
DC 20059
USA
;
_publ_contact_author_email     'rbutcher99@yahoo.com'
_publ_contact_author_fax     '202-806-5442'
_publ_contact_author_phone     '202-806-9892'
_publ_section_title
;
Di-\m-perchlorato-bis{\m-2-[(2-pyridyl)methylaminomethyl]phenolato)dicopper(II)
acetonitrile disolvate
;
loop_
    _publ_author_name
    _publ_author_footnote
    _publ_author_address
    'Assey, Gervas E.' .
;
Department of Chemistry
Howard University
525 College Street NW
Washington
DC 20059
USA
;
    'Yisgedu, Teshome' .
;
Department of Chemistry
Howard University
525 College Street NW
Washington
DC 20059
USA
;
    'Gultneh, Yilma' .
;
Department of Chemistry
Howard University
525 College Street NW
Washington
DC 20059
USA
;
    'Butcher, Ray J.' .
;
Department of Chemistry
Howard University
525 College Street NW
Washington
DC 20059
USA
;
    'Tesema, Yohannes' .
;
Department of Chemistry
Howard University
525 College Street NW
Washington
DC 20059
USA
;
