# Supplementary material for: Di-μ-perchlorato-bis­{μ-2-[(2-pyrid­yl)methyl­amino­meth­yl]phenolato)dicopper(II) acetonitrile disolvate
Source: Acta Crystallogr Sect E Struct Rep Online. 2009 Jul 29;65(Pt 8):m1007–8. doi: 10.1107/S1600536809029134 (PMC2977449; doi:10.1107/S1600536809029134)
Supplement: Supplementary file 2 [file e-65-m1007-Isup2.hkl]

# 
# h,k,l, Fc-squared, Fo-squared, sigma(Fo-squared) and status flag 
# 
data_I
_shelx_title ' yg-cu1 in P2(1)/n' 
_shelx_refln_list_code          4 
_shelx_F_calc_maximum      386.66 
_exptl_crystal_F_000      1704.00 
_reflns_d_resolution_high  0.6234 
 
loop_ 
 _symmetry_equiv_pos_as_xyz 
 'x, y, z' 
 '-x+1/2, y+1/2, -z+1/2' 
 '-x, -y, -z' 
 'x-1/2, -y-1/2, z-1/2' 
 
_cell_length_a    16.0285 
_cell_length_b     9.4062 
_cell_length_c    24.7097 
_cell_angle_alpha  90.000 
_cell_angle_beta  102.665 
_cell_angle_gamma  90.000 
 
_shelx_F_squared_multiplier     1.000 
 
loop_ 
 _refln_index_h 
 _refln_index_k 
 _refln_index_l 
 _refln_F_squared_calc 
 _refln_F_squared_meas 
 _refln_F_squared_sigma 
 _refln_observed_status 
   4   0   0   149508.95   134051.39    618.76 o 
   6   0   0    38068.86    34013.03     97.90 o 
   8   0   0    25618.73    25721.94    100.92 o 
  10   0   0    31112.77    31535.29    307.38 o 
  12   0   0      395.84      326.02     26.09 o 
  14   0   0       10.99        3.13     27.62 o 
  16   0   0     3883.82     3953.76    199.55 o 
  18   0   0     5512.31     5787.90    264.99 o 
  20   0   0     2000.97     1810.29     86.87 o 
  22   0   0      616.12      559.92     85.38 o 
  24   0   0      882.70      937.14    101.74 o 
   4   1   0    25516.47    24067.37    316.09 o 
   5   1   0    10701.95    14330.51     68.50 o 
   6   1   0      118.22      281.34     11.94 o 
   7   1   0    12274.07    13372.34     39.67 o 
   8   1   0    10180.55    10223.48     73.21 o 
   9   1   0    11599.00    11169.91     48.96 o 
  10   1   0      803.84      703.17     17.04 o 
  11   1   0     7152.74     7768.87     62.45 o 
  12   1   0     8765.70     8359.42     51.58 o 
  13   1   0      156.09      133.75     19.36 o 
  14   1   0      212.07      197.21     21.23 o 
  15   1   0     4596.86     4574.67     39.49 o 
  16   1   0      618.73      602.41     22.67 o 
  17   1   0     1759.89     1778.55     28.34 o 
  18   1   0       41.86       29.64     34.50 o 
  19   1   0      405.55      375.36     39.27 o 
  20   1   0        1.68        7.53     62.79 o 
  21   1   0        3.04      -23.84     54.12 o 
  22   1   0        3.80       28.74     56.47 o 
  23   1   0      140.11      105.01     60.82 o 
  24   1   0        0.87       18.41     96.11 o 
   2   2   0    34891.75    37047.50    659.53 o 
   3   2   0    70592.31    63485.02    360.85 o 
   4   2   0    12007.44    13125.74     57.24 o 
   5   2   0    36187.17    33518.72    222.73 o 
   6   2   0    28139.47    27454.13    492.51 o 
   7   2   0     1785.99     1834.53     25.77 o 
   8   2   0    27411.78    27617.68     91.64 o 
   9   2   0     1036.95      934.80     14.22 o 
  10   2   0      218.91      159.06     18.44 o 
  11   2   0     4564.55     4617.57     25.59 o 
  12   2   0      290.79      230.78     14.27 o 
  13   2   0      292.21      292.41     20.25 o 
  14   2   0     1618.25     1555.05     22.22 o 
  15   2   0     6780.39     6758.90     75.70 o 
  16   2   0     4965.19     5153.20     39.52 o 
  17   2   0      595.69      561.08     36.48 o 
  18   2   0       26.78      -15.13     43.51 o 
  19   2   0     1106.26      996.21     43.42 o 
  20   2   0      250.75      214.64     42.08 o 
  21   2   0     1108.92     1032.94     48.35 o 
  22   2   0        5.14       30.05     57.82 o 
  23   2   0       94.29       58.10     89.74 o 
  24   2   0        4.32       -5.66     97.90 o 
   1   3   0    54891.75    50668.32    345.32 o 
   2   3   0     8775.73     8205.41     37.36 o 
   3   3   0     7157.01     8093.00     19.05 o 
   4   3   0    97767.40    94194.38    510.58 o 
   5   3   0    12385.79    13619.80    103.05 o 
   6   3   0    11529.26    12099.10     82.17 o 
   7   3   0    27981.77    29114.44     92.60 o 
   8   3   0     3096.27     3409.29     17.54 o 
   9   3   0      465.04      503.09     15.98 o 
  10   3   0      106.59      111.33      8.66 o 
  11   3   0      235.15      196.97     14.53 o 
  12   3   0      582.52      497.17     15.14 o 
  13   3   0     1865.52     1762.40     20.62 o 
  14   3   0     6686.79     6636.36     52.99 o 
  15   3   0      262.26      269.32     24.54 o 
  16   3   0     2392.61     2278.21     54.65 o 
  17   3   0     1343.29     1225.76     40.91 o 
  18   3   0       13.36       27.64     56.29 o 
  19   3   0      844.34      833.09     44.10 o 
  20   3   0     1258.12     1247.88     48.50 o 
  21   3   0       10.58       38.21     57.77 o 
  22   3   0      941.25      969.14     67.20 o 
  23   3   0      380.44      394.50     97.87 o 
  24   3   0      131.27      181.34    104.67 o 
   0   4   0     1866.92     1302.54     20.36 o 
   1   4   0        5.63       12.44     10.03 o 
   2   4   0     1122.36      798.79     12.10 o 
   3   4   0     5986.00     6103.40     41.93 o 
   4   4   0     1951.82     1945.35     12.35 o 
   5   4   0    16128.84    15397.17     62.44 o 
   6   4   0      441.05      354.72      7.83 o 
   7   4   0     8925.80     8299.31     46.55 o 
   8   4   0       86.11       58.85     18.24 o 
   9   4   0      177.38      172.55     21.10 o 
  10   4   0       78.96       72.91      7.71 o 
  11   4   0     8103.84     7877.75     27.36 o 
  12   4   0      131.35      103.89      9.99 o 
  13   4   0     6556.22     6514.57     52.02 o 
  14   4   0       46.76       59.98     21.24 o 
  15   4   0       52.22       29.84     30.80 o 
  16   4   0       81.55       29.94     34.73 o 
  17   4   0      293.49      265.17     36.33 o 
  18   4   0       67.87       54.73     37.07 o 
  19   4   0       33.64       68.45     40.20 o 
  20   4   0       44.18       69.08     57.92 o 
  21   4   0      171.69      229.93     60.22 o 
  22   4   0      101.78       78.67     64.87 o 
  23   4   0      367.58      382.45     71.87 o 
   1   5   0     5672.70     4169.70     25.41 o 
   2   5   0    15369.23    13838.34    116.36 o 
   3   5   0     4119.51     4065.41     50.60 o 
   4   5   0    16265.40    15309.79    139.79 o 
   5   5   0     6100.59     5900.59     75.51 o 
   6   5   0     5251.04     4535.57     89.01 o 
   7   5   0     1654.95     1795.67     34.93 o 
   8   5   0      951.23     1001.15     23.26 o 
   9   5   0      289.62      261.88     23.46 o 
  10   5   0     2172.96     2030.14     75.98 o 
  11   5   0      253.22      219.17     22.43 o 
  12   5   0     5104.47     5383.36     97.55 o 
  13   5   0     1450.69     1376.91     25.62 o 
  14   5   0     1279.21     1217.30     35.98 o 
  15   5   0      133.63      111.70     37.74 o 
  16   5   0       59.34       19.30     33.44 o 
  17   5   0      187.62      113.17     55.61 o 
  18   5   0       24.66        7.61     55.95 o 
  19   5   0     1512.45     1434.60     66.94 o 
  20   5   0      507.19      577.34     64.60 o 
  21   5   0      111.90      122.35     63.24 o 
  22   5   0      472.50      584.24     71.50 o 
  23   5   0      178.25      213.89    102.18 o 
   0   6   0      914.58      697.27     29.76 o 
   1   6   0     2484.91     2369.38     23.73 o 
   2   6   0     3022.37     3017.94     36.86 o 
   3   6   0    12654.31    12106.03    174.22 o 
   4   6   0     1341.33     1297.44     15.84 o 
   5   6   0     4716.17     4572.95    105.41 o 
   6   6   0      971.50      777.38     16.26 o 
   7   6   0       83.85       70.71     20.44 o 
   8   6   0     3570.11     3322.75     50.81 o 
   9   6   0       43.91       37.21     21.70 o 
  10   6   0     1317.35     1344.38     39.44 o 
  11   6   0       37.07       25.92     24.65 o 
  12   6   0       65.86       27.73     24.51 o 
  13   6   0      475.96      433.38     31.29 o 
  14   6   0        1.81       -7.20     33.85 o 
  15   6   0     1101.43     1103.94     57.87 o 
  16   6   0      177.35      154.08     54.62 o 
  17   6   0      506.48      550.44     57.54 o 
  18   6   0      427.75      386.05     63.17 o 
  19   6   0      281.75      206.84     64.70 o 
  20   6   0       88.77       93.92     63.99 o 
  21   6   0      712.11      937.98     76.28 o 
  22   6   0        8.07       33.42     99.92 o 
   1   7   0     1735.69     1523.93     33.18 o 
   2   7   0      189.55      107.57     16.25 o 
   3   7   0     2042.60     1872.62     28.22 o 
   4   7   0      174.81      129.03     12.35 o 
   5   7   0       19.54      -11.89     18.16 o 
   6   7   0     1616.96     1562.72     25.39 o 
   7   7   0     2687.62     2902.83    108.53 o 
   8   7   0      264.51      236.93     26.77 o 
   9   7   0     3350.05     3454.55     60.45 o 
  10   7   0      699.48      738.15     32.01 o 
  11   7   0      764.20      648.11     33.47 o 
  12   7   0      503.73      474.24     47.48 o 
  13   7   0      119.04       67.79     51.24 o 
  14   7   0       35.29      -14.71     69.95 o 
  15   7   0      634.48      641.24     56.68 o 
  16   7   0        1.25       84.69     77.05 o 
  17   7   0      414.63      526.84     63.43 o 
  18   7   0      102.49       49.81     60.51 o 
  19   7   0        9.28        4.08     96.42 o 
  20   7   0       16.41      -26.85     93.00 o 
  21   7   0        0.04        1.91    101.03 o 
   0   8   0     7238.51     8108.41     66.03 o 
   1   8   0      626.85      792.72     36.13 o 
   2   8   0     1824.90     1740.45     35.80 o 
   3   8   0      583.08      482.04     37.48 o 
   4   8   0      419.56      341.47     21.00 o 
   5   8   0       59.53       35.38     19.14 o 
   6   8   0     1143.14     1178.27     43.75 o 
   7   8   0      165.73      174.88     31.43 o 
   8   8   0      348.44      360.39     33.39 o 
   9   8   0        4.22      -10.44     30.94 o 
  10   8   0      776.41      777.00     32.72 o 
  11   8   0      147.21       32.29     56.73 o 
  12   8   0      215.25      177.72     50.67 o 
  13   8   0       27.24       -3.63     51.48 o 
  14   8   0       18.46      -15.88     81.53 o 
  15   8   0       53.01       43.75     56.68 o 
  16   8   0      212.26      230.69     59.49 o 
  17   8   0       90.51       96.50    105.90 o 
  18   8   0      461.27      767.10     73.51 o 
  19   8   0       12.67       10.22     68.08 o 
  20   8   0      131.64      161.62     74.39 o 
   1   9   0     2036.07     3402.87     70.74 o 
   2   9   0       78.74      144.43     24.41 o 
   3   9   0       15.10       13.29     28.81 o 
   4   9   0       16.29       -3.91     23.94 o 
   5   9   0      201.31      256.30     42.16 o 
   6   9   0      129.86      135.26     35.52 o 
   7   9   0      406.98      489.88     38.52 o 
   8   9   0      272.19      340.35     39.75 o 
   9   9   0      639.39      893.02     41.83 o 
  10   9   0       26.05       36.46     72.09 o 
  11   9   0       90.65      164.42     77.69 o 
  12   9   0      399.33      557.27     91.38 o 
  13   9   0        1.75       60.57     58.97 o 
  14   9   0        5.17       41.33     55.61 o 
  15   9   0       38.56       87.08     60.75 o 
  16   9   0       33.87      119.13     66.53 o 
  17   9   0      151.73      521.11     69.99 o 
  18   9   0        3.27        9.74     69.57 o 
   0  10   0       14.95       -4.51     36.08 o 
   1  10   0       21.77      106.25     27.11 o 
   2  10   0      125.77      339.81     28.97 o 
   3  10   0      189.38      334.33     28.38 o 
   4  10   0      305.38      395.97     37.74 o 
   5  10   0      228.31      253.92     41.71 o 
   6  10   0       64.54       84.96     40.00 o 
   7  10   0       33.17       75.59     41.60 o 
   8  10   0      409.39      780.44     84.40 o 
   9  10   0        4.46        7.79     81.99 o 
  10  10   0      129.37      541.60     83.99 o 
  11  10   0       50.42       62.50     82.84 o 
  12  10   0        0.08       40.84     87.03 o 
  13  10   0       38.02       49.83     97.56 o 
  14  10   0       76.52      284.65     99.26 o 
  15  10   0       26.58       53.72    100.29 o 
  16  10   0       95.81      262.20    103.77 o 
   1  11   0        8.57       56.77     29.42 o 
   2  11   0       45.84      640.04     82.26 o 
   3  11   0        1.73      110.16     38.01 o 
   4  11   0      262.37     1427.00    220.05 o 
   5  11   0        1.24      114.65     46.13 o 
   6  11   0       73.99      152.09     47.50 o 
   7  11   0       18.12      112.71     81.17 o 
   8  11   0       60.65      268.40     80.98 o 
   9  11   0        8.17       13.77     86.24 o 
  10  11   0       33.20       -0.07     85.72 o 
  11  11   0        1.75      -25.53     84.59 o 
  14  11   0       17.18      416.70    113.32 o 
  15  11   0       32.61       50.39    104.47 o 
   0  12   0       15.21      301.41     77.61 o 
   1  12   0        1.19        8.83     47.77 o 
   2  12   0        1.21        3.93     47.94 o 
   3  12   0        4.35      391.59     75.84 o 
   4  12   0       20.91      235.14     87.86 o 
   5  12   0       24.12     1129.72    251.56 o 
   6  12   0        0.18       57.70     81.30 o 
   7  12   0        5.27      149.51     85.53 o 
   9  12   0        5.21        9.57     90.55 o 
  10  12   0        0.57       -1.28     98.30 o 
  11  12   0       18.63      132.60     96.02 o 
  13  12   0        0.08      745.01    113.36 o 
   2  13   0        0.10      173.89     76.94 o 
   3  13   0        0.58       37.37     76.60 o 
   4  13   0        3.97      247.74     80.46 o 
   5  13   0        1.48      118.43     84.09 o 
   6  13   0        2.29      290.61     91.40 o 
   7  13   0        0.22      -11.46     93.34 o 
   8  13   0        0.05      153.23     96.27 o 
   9  13   0        1.72       31.36     97.43 o 
  10  13   0        0.14      102.24    104.16 o 
  11  13   0        1.22        3.94    109.30 o 
   5  14   0        2.47       39.04     89.22 o 
   6  14   0        6.46       94.22     94.07 o 
   7  14   0        0.65       19.46     95.53 o 
   8  14   0        0.88       50.34     98.17 o 
 -23   0   1       39.53        8.06     86.99 o 
 -19   0   1       28.20        3.83     31.93 o 
 -17   0   1      121.85      111.68     35.83 o 
 -15   0   1       31.07       -4.93     31.28 o 
 -13   0   1        3.71       -0.87     25.52 o 
 -11   0   1        0.91       -0.26     21.48 o 
  -9   0   1       27.13       14.50     17.22 o 
  -7   0   1       20.63       47.49     17.13 o 
   5   0   1       32.11       53.75     13.73 o 
   7   0   1       15.73        8.85     17.73 o 
   9   0   1      516.10      596.54     29.08 o 
  11   0   1       76.47       46.15     23.17 o 
  13   0   1       53.58       42.26     27.36 o 
  15   0   1        7.30       -9.56     31.95 o 
  17   0   1      120.61      122.51     36.84 o 
  19   0   1      133.76      130.03     71.23 o 
  21   0   1        0.16      -18.10     76.78 o 
 -25   1   1        3.83      -17.70     99.72 o 
 -24   1   1        9.31      -27.45     92.27 o 
 -23   1   1       19.13       47.80     60.34 o 
 -22   1   1        4.80       23.88     82.56 o 
 -20   1   1        0.02      -13.51     63.10 o 
 -19   1   1       14.75       -0.57     42.12 o 
 -18   1   1        8.37       11.36     24.43 o 
 -17   1   1       53.24       91.87     21.91 o 
 -16   1   1       75.88       67.25     20.60 o 
 -15   1   1       78.75      123.53     19.50 o 
 -14   1   1       38.55       35.38     16.95 o 
 -13   1   1        4.65       -2.55     17.97 o 
 -12   1   1      221.18      273.67     19.49 o 
 -11   1   1      132.40      135.85     16.45 o 
 -10   1   1       90.09       71.94     14.24 o 
  -9   1   1      133.04      141.34     14.47 o 
  -8   1   1        2.75       18.89     16.19 o 
  -7   1   1      308.81      353.14     20.78 o 
  -6   1   1        7.12       39.57     18.48 o 
  -5   1   1        4.75       24.56      9.67 o 
  -4   1   1      252.29      342.44     19.36 o 
   4   1   1        7.82       72.29      7.48 o 
   5   1   1       22.50       64.97      9.46 o 
   6   1   1       58.25       73.16     10.71 o 
   7   1   1       72.52      100.96     20.77 o 
   8   1   1       19.28       57.06     13.37 o 
   9   1   1      498.31      602.96     24.54 o 
  10   1   1      275.32      288.71     15.95 o 
  11   1   1      737.58     1052.89     21.32 o 
  12   1   1      138.71      198.92     18.70 o 
  13   1   1        7.43       -9.17     18.85 o 
  14   1   1       19.05       21.08     20.56 o 
  15   1   1      146.51      292.33     25.05 o 
  16   1   1      121.83      110.42     20.92 o 
  17   1   1       45.83       95.96     22.06 o 
  18   1   1       13.62       36.36     36.18 o 
  19   1   1       18.59       68.57     37.71 o 
  20   1   1        9.77       14.28     48.75 o 
  22   1   1        7.48       24.21     58.00 o 
  23   1   1        7.49       -2.41     92.42 o 
 -22   2   1        9.33        2.12     82.70 o 
 -21   2   1       59.17      141.62     43.99 o 
 -20   2   1        1.13      -22.65     65.30 o 
 -19   2   1       29.94       98.93     38.17 o 
 -17   2   1       26.19       13.52     29.08 o 
 -16   2   1      143.30      285.91     21.74 o 
 -15   2   1      113.64      179.01     19.46 o 
 -14   2   1       39.94       39.62     16.69 o 
 -13   2   1        0.94        2.53     16.16 o 
 -12   2   1        0.78       -3.15     14.86 o 
 -11   2   1      263.55      337.42     14.43 o 
 -10   2   1       12.04       -2.26     11.71 o 
  -9   2   1      364.01      384.51     16.67 o 
  -8   2   1     1705.54     2202.41     34.68 o 
  -7   2   1      112.62      179.59     11.93 o 
  -6   2   1     2019.89     2691.76     55.08 o 
  -5   2   1     2356.39     2515.46     32.39 o 
  -4   2   1       22.25       -7.14     11.15 o 
  -3   2   1     2666.77     3528.71     54.77 o 
  -2   2   1     2519.79     2670.09     45.61 o 
   2   2   1     1098.07     1251.99     16.10 o 
   3   2   1     3958.62     4027.54     60.10 o 
   4   2   1     3542.74     4374.06     39.29 o 
   5   2   1     2411.31     2757.29     20.77 o 
   6   2   1       45.09       43.33     12.56 o 
   7   2   1      151.24      169.47      9.43 o 
   8   2   1      998.34     1230.18     21.40 o 
   9   2   1      136.50      198.33     11.40 o 
  10   2   1      783.86      913.25     15.74 o 
  11   2   1      351.62      377.61     14.35 o 
  12   2   1      182.14      182.60     14.47 o 
  13   2   1       41.84       43.01     15.16 o 
  14   2   1       56.64       90.17     17.14 o 
  15   2   1      206.04      411.05     45.65 o 
  16   2   1       37.04      140.73     24.92 o 
  17   2   1       24.66       10.55     33.99 o 
  18   2   1       13.83        7.69     36.63 o 
  19   2   1       51.77      129.45     39.76 o 
  20   2   1       14.26       29.80     68.57 o 
  21   2   1       46.84       96.24     45.04 o 
  22   2   1       26.23       24.27     76.37 o 
  23   2   1       14.78      -19.03     98.12 o 
  24   2   1        5.43       17.65     95.83 o 
 -24   3   1        1.90      -21.82     97.63 o 
 -23   3   1       26.35       45.72     96.63 o 
 -22   3   1      139.54      266.10     60.85 o 
 -21   3   1        9.08       20.87     55.30 o 
 -20   3   1      194.42      279.53     42.85 o 
 -19   3   1      131.70      155.58     40.00 o 
 -18   3   1       20.08       15.98     41.71 o 
 -17   3   1      246.20      273.10     36.05 o 
 -16   3   1      223.94      263.03     24.49 o 
 -15   3   1        3.13       43.40     37.16 o 
 -14   3   1     1007.65     1231.74     22.68 o 
 -13   3   1      832.44      842.65     18.46 o 
 -12   3   1      130.05      113.75     13.66 o 
 -11   3   1      231.05      231.93     13.80 o 
 -10   3   1        4.92       -3.86     11.20 o 
  -9   3   1       17.34       14.83      9.87 o 
  -8   3   1     1126.55     1600.80     29.04 o 
  -7   3   1     2049.43     2513.96     35.24 o 
  -6   3   1     2413.84     2859.73     20.63 o 
  -5   3   1     3303.84     3493.83     88.45 o 
  -4   3   1    12272.87    15065.78     84.87 o 
  -3   3   1      796.07     1079.17     20.63 o 
  -2   3   1     1743.62     1677.43     26.47 o 
  -1   3   1     6148.39     6870.42    103.28 o 
   0   3   1        1.57       14.69      6.37 o 
   1   3   1     5774.46     6476.60     42.04 o 
   2   3   1     1800.23     1856.34     24.08 o 
   3   3   1     1210.27     1335.34     12.99 o 
   4   3   1    15718.79    18190.54    236.84 o 
   5   3   1        0.33        7.96      6.51 o 
   6   3   1     1740.97     1978.97     24.13 o 
   7   3   1     2851.33     3281.02     78.97 o 
   8   3   1       92.91       72.57      5.27 o 
   9   3   1      137.32      196.97      8.48 o 
  10   3   1       63.57       61.04      8.18 o 
  11   3   1      357.79      370.79     14.93 o 
  12   3   1      510.69      585.28     14.95 o 
  13   3   1      480.84      495.81     18.57 o 
  14   3   1     1354.25     1677.80     50.75 o 
  15   3   1        8.83       32.48     62.71 o 
  16   3   1      308.92      372.70     36.49 o 
  17   3   1      149.06       99.39     36.77 o 
  18   3   1       21.31        5.39     37.92 o 
  19   3   1      264.82      305.59     43.00 o 
  20   3   1      297.75      384.96     44.87 o 
  21   3   1       51.90       72.00     45.44 o 
  22   3   1       70.38      193.02     64.29 o 
  23   3   1        6.16      124.25     97.45 o 
 -23   4   1       68.44      136.27     68.03 o 
 -22   4   1       13.08       -2.45     65.15 o 
 -21   4   1       66.94       60.54     61.60 o 
 -20   4   1       19.88       22.85     58.82 o 
 -19   4   1       23.59        5.08     55.96 o 
 -18   4   1       57.34       33.16     35.90 o 
 -17   4   1      245.75      302.17     36.42 o 
 -16   4   1        0.21       -9.89     43.24 o 
 -15   4   1        3.43      -12.33     23.40 o 
 -14   4   1       43.90       50.03     21.15 o 
 -13   4   1     1906.28     2146.00     29.99 o 
 -12   4   1      233.99      230.05     12.54 o 
 -11   4   1     2803.50     3309.32     72.89 o 
 -10   4   1        9.90        5.50      7.11 o 
  -9   4   1      237.00      202.71     10.23 o 
  -8   4   1      151.64      145.90     10.71 o 
  -7   4   1     1327.84     1505.27     18.22 o 
  -6   4   1        5.52        6.60      8.66 o 
  -5   4   1     4788.18     5621.79     22.33 o 
  -4   4   1      504.27      579.90     10.80 o 
  -3   4   1     2681.09     3245.23     41.18 o 
  -2   4   1      606.34      678.59     12.17 o 
  -1   4   1      643.75      630.12     12.40 o 
   0   4   1      240.96      274.24     10.35 o 
   1   4   1       47.06        2.78      8.79 o 
   2   4   1      199.59      189.91      8.92 o 
   3   4   1     2947.98     3395.64     32.71 o 
   4   4   1        3.81        5.68      5.52 o 
   5   4   1     3680.71     4193.64     40.49 o 
   6   4   1      100.66       92.15     11.52 o 
   7   4   1     4452.39     4682.27     21.95 o 
   8   4   1      144.54      136.49     38.13 o 
   9   4   1       38.65       20.94     18.61 o 
  10   4   1      152.14      138.98     25.92 o 
  11   4   1     2440.93     2692.10     35.11 o 
  12   4   1      319.24      317.96     19.40 o 
  13   4   1     2785.16     3214.15    101.10 o 
  14   4   1        1.71       33.26     35.12 o 
  15   4   1       61.68       27.76     31.14 o 
  16   4   1        4.81      -10.98     38.60 o 
  17   4   1       36.18       11.77     36.02 o 
  18   4   1       51.36       25.72     39.21 o 
  19   4   1       76.87       98.53     42.18 o 
  20   4   1       86.19       91.59     59.86 o 
  21   4   1       17.49       36.00     61.67 o 
  22   4   1       25.59       21.36     63.83 o 
  23   4   1       60.16      122.30     68.90 o 
 -23   5   1      186.57      261.07    102.60 o 
 -22   5   1      358.46      400.06     68.24 o 
 -21   5   1       20.26       33.85     62.33 o 
 -20   5   1      138.89      221.01     64.33 o 
 -19   5   1      650.12      718.33     64.80 o 
 -18   5   1        3.61       -9.10     76.11 o 
 -17   5   1       65.52       64.49     51.03 o 
 -16   5   1        0.18       -2.89     69.43 o 
 -15   5   1       31.54       16.09     35.34 o 
 -14   5   1      448.57      411.42     31.01 o 
 -13   5   1      432.55      452.30     22.19 o 
 -12   5   1     2156.75     2547.00     31.58 o 
 -11   5   1       51.31       46.55     17.94 o 
 -10   5   1     1680.35     1906.48     29.80 o 
  -9   5   1      366.70      324.13     36.18 o 
  -8   5   1       98.59       89.62      8.18 o 
  -7   5   1     1785.87     1878.01     50.64 o 
  -6   5   1     2387.59     2572.45     79.05 o 
  -5   5   1     3066.05     3378.68     55.76 o 
  -4   5   1     7612.79     8112.09    148.98 o 
  -3   5   1     2690.31     3106.00     39.97 o 
  -2   5   1     8275.44     9009.47     47.26 o 
  -1   5   1     3066.45     3030.08     27.78 o 
   0   5   1      440.38      562.47     16.67 o 
   1   5   1     3570.08     3745.73     33.77 o 
   2   5   1     6797.22     7007.23     46.16 o 
   3   5   1      657.62      795.27     18.50 o 
   4   5   1     7790.05     8661.13     35.74 o 
   5   5   1     4434.51     4995.02     58.35 o 
   6   5   1     3313.19     3167.39     28.57 o 
   7   5   1      498.51      535.39     27.46 o 
   8   5   1     1163.82     1265.81     23.31 o 
   9   5   1       58.31       63.52     24.76 o 
  10   5   1      342.01      364.07      9.00 o 
  11   5   1       27.27       35.40     15.00 o 
  12   5   1     2293.91     2594.72     80.19 o 
  13   5   1      425.02      437.56     31.31 o 
  14   5   1      955.97     1042.63     37.63 o 
  15   5   1       13.26        3.09     35.90 o 
  16   5   1      186.11      146.89     37.34 o 
  17   5   1      141.25      127.00     37.88 o 
  18   5   1        8.63        4.46     54.47 o 
  19   5   1      496.29      560.79     64.52 o 
  20   5   1      124.67      239.85     66.70 o 
  21   5   1        1.81       26.73     98.16 o 
  22   5   1      291.23      435.70     72.64 o 
  23   5   1       97.61      108.71     99.15 o 
 -22   6   1       29.00      -11.72     69.23 o 
 -21   6   1      629.89      826.99     73.53 o 
 -20   6   1       18.72       35.55     63.78 o 
 -19   6   1      126.82      162.64     65.36 o 
 -18   6   1      340.45      377.48     59.30 o 
 -17   6   1      510.49      494.28     58.92 o 
 -16   6   1      314.17      326.48     55.10 o 
 -15   6   1      631.93      623.76     52.21 o 
 -14   6   1       45.92       15.85     65.86 o 
 -13   6   1      529.56      478.72     29.41 o 
 -12   6   1        0.67        1.92     20.63 o 
 -11   6   1       15.49       -4.95     26.03 o 
 -10   6   1      672.60      734.32     26.33 o 
  -9   6   1       51.18       62.42     22.08 o 
  -8   6   1     3113.04     2807.74     85.65 o 
  -7   6   1        2.72        1.81     11.07 o 
  -6   6   1     2275.82     2215.88     30.00 o 
  -5   6   1     4037.53     4183.87     50.21 o 
  -4   6   1      900.49      778.46     15.55 o 
  -3   6   1     9743.88    10329.23     46.86 o 
  -2   6   1     2207.46     2087.82     27.02 o 
  -1   6   1     2952.55     3025.55     25.72 o 
   0   6   1     1348.33     1210.75     19.84 o 
   1   6   1     1676.83     1741.70     22.42 o 
   2   6   1     3678.34     3900.54     40.56 o 
   3   6   1    12216.25    13192.16     60.62 o 
   4   6   1      313.72      336.79     14.23 o 
   5   6   1     4979.35     5674.33     53.00 o 
   6   6   1      629.81      481.13     26.58 o 
   7   6   1       43.06       33.29     19.53 o 
   8   6   1     2975.82     2864.55     32.70 o 
   9   6   1       30.24       12.19     22.71 o 
  10   6   1     1328.40     1427.77     38.97 o 
  11   6   1       44.12       18.62     23.87 o 
  12   6   1      116.60       35.61     42.21 o 
  13   6   1      346.74      331.45     34.50 o 
  14   6   1       28.84       32.58     32.02 o 
  15   6   1     1688.68     1894.43     47.64 o 
  16   6   1      456.98      465.99     55.31 o 
  17   6   1      698.82      734.07     62.33 o 
  18   6   1      462.01      518.69     63.70 o 
  19   6   1      137.12      156.38     63.70 o 
  20   6   1        2.28       68.22     66.32 o 
  21   6   1      761.06      987.53     77.93 o 
  22   6   1        4.73       35.71     99.67 o 
 -20   7   1       20.78       26.23     70.81 o 
 -19   7   1        1.62      -21.25     65.16 o 
 -18   7   1      103.83       77.55     62.38 o 
 -17   7   1      523.78      498.76     62.66 o 
 -16   7   1        0.32       39.60     75.32 o 
 -15   7   1      933.52     1058.55     59.74 o 
 -14   7   1       44.93       14.48     49.18 o 
 -13   7   1      561.67      639.91     51.97 o 
 -12   7   1     1331.60     1314.18     53.67 o 
 -11   7   1      237.92      221.89     28.42 o 
 -10   7   1     1033.89     1070.18     44.42 o 
  -9   7   1     3527.48     3807.01     47.73 o 
  -8   7   1      981.37      860.32     29.25 o 
  -7   7   1     6916.59     7253.23     91.78 o 
  -6   7   1     2971.73     3220.68     29.59 o 
  -5   7   1       70.33       33.40     19.39 o 
  -4   7   1      217.35      221.46     18.15 o 
  -3   7   1     1554.97     1504.17     26.19 o 
  -2   7   1      445.57      412.72     18.58 o 
  -1   7   1     1855.99     1805.95     24.71 o 
   0   7   1        5.40       -4.25     19.31 o 
   1   7   1     3157.66     3080.53     28.76 o 
   2   7   1      537.66      523.55     19.29 o 
   3   7   1     4640.68     4525.19     60.94 o 
   4   7   1      339.40      395.66     18.83 o 
   5   7   1      112.38       50.10     17.68 o 
   6   7   1     2960.65     2848.72     46.12 o 
   7   7   1     2883.39     2765.18     39.93 o 
   8   7   1      418.99      324.14     27.20 o 
   9   7   1     5099.59     5325.29     52.73 o 
  10   7   1      875.50      863.06     39.53 o 
  11   7   1     1212.45     1101.58     79.90 o 
  12   7   1      409.04      338.28     47.73 o 
  14   7   1      207.30      186.99     55.07 o 
  15   7   1      891.23      893.08     89.90 o 
  16   7   1      206.02      251.07     73.37 o 
  17   7   1      779.45      872.77     83.11 o 
  18   7   1      146.93      133.50     64.16 o 
  19   7   1       12.59       54.99     65.01 o 
  20   7   1       38.52       19.16     67.04 o 
  21   7   1        1.97       56.37    106.66 o 
 -20   8   1      320.58      326.75     78.66 o 
 -19   8   1        6.13        3.48     67.66 o 
 -18   8   1     1068.52     1172.93     73.58 o 
 -17   8   1      137.93       68.97     63.67 o 
 -16   8   1      129.51      115.03     62.08 o 
 -15   8   1      274.28      204.53     61.02 o 
 -14   8   1       83.18       53.39     55.49 o 
 -13   8   1      166.66      146.98     49.52 o 
 -12   8   1       82.60       17.82     50.43 o 
 -11   8   1      534.51      416.31     51.47 o 
 -10   8   1      896.27      814.90     51.93 o 
  -9   8   1        0.20        6.70     31.38 o 
  -8   8   1      931.82      996.48     39.30 o 
  -7   8   1      583.71      445.05     35.04 o 
  -6   8   1     3750.91     3841.34     34.82 o 
  -5   8   1      189.67      142.09     21.26 o 
  -4   8   1     1789.05     1700.19     27.26 o 
  -3   8   1      845.37      756.19     29.00 o 
  -2   8   1     3124.63     3099.80     47.02 o 
  -1   8   1      983.39     1010.96     40.15 o 
   0   8   1    17499.85    17122.94     72.88 o 
   1   8   1     1165.05     1160.02     26.77 o 
   2   8   1     5441.46     5453.10     51.32 o 
   3   8   1      932.32      844.94     23.53 o 
   4   8   1      669.57      547.20     31.62 o 
   5   8   1      247.32      184.35     19.08 o 
   6   8   1     2130.14     2015.85     48.39 o 
   7   8   1      533.10      503.00     32.95 o 
   8   8   1      714.83      699.48     44.92 o 
   9   8   1       43.07       17.44     29.65 o 
  10   8   1     2016.42     1785.57    110.62 o 
  11   8   1      225.44      135.30     48.85 o 
  12   8   1      684.89      562.07     55.35 o 
  13   8   1        4.82        3.28     67.83 o 
  14   8   1       74.31       62.81     57.47 o 
  15   8   1       80.55       58.30     59.10 o 
  16   8   1      621.47      660.32     65.46 o 
  17   8   1       19.28       46.11     62.62 o 
  18   8   1     1246.73     1358.21     76.99 o 
  19   8   1        0.15        7.54     72.84 o 
  20   8   1      363.25      361.87    106.93 o 
 -19   9   1      445.96      382.43    115.58 o 
 -17   9   1      576.40      708.09    110.77 o 
 -16   9   1      147.11      193.21     98.36 o 
 -15   9   1       95.87       52.70     85.95 o 
 -14   9   1        2.32       40.45     89.89 o 
 -13   9   1       62.48       87.09     78.69 o 
 -12   9   1     1586.43     1460.05     98.14 o 
 -11   9   1      445.68      324.41     81.50 o 
 -10   9   1      338.98      279.28     75.56 o 
  -9   9   1     2528.57     2526.66     52.35 o 
  -8   9   1      440.89      431.00     40.59 o 
  -7   9   1     1363.07     1426.41     81.09 o 
  -6   9   1      257.66      243.71     37.14 o 
  -5   9   1     1649.29     1575.80     35.33 o 
  -4   9   1        7.41        0.13     24.31 o 
  -3   9   1        1.70      -14.85     37.72 o 
  -2   9   1      936.97      840.46     58.93 o 
  -1   9   1    11961.04    11573.99    290.69 o 
   0   9   1       81.99      152.60     39.23 o 
   1   9   1    10305.58    10038.60     96.82 o 
   2   9   1        4.97       44.43     23.22 o 
   3   9   1        8.94       11.73     28.11 o 
   4   9   1       25.43       -2.33     26.58 o 
   5   9   1      287.47      228.73     29.09 o 
   6   9   1      926.58      878.68     39.46 o 
   7   9   1     1088.23     1080.60     41.03 o 
   8   9   1     1825.17     1799.57     51.80 o 
   9   9   1     3390.02     3178.98    101.04 o 
  10   9   1      119.33      106.07     72.65 o 
  11   9   1     1111.44     1019.35     58.80 o 
  12   9   1     1663.73     1674.51     66.06 o 
  13   9   1      161.03      170.44     57.86 o 
  14   9   1      236.06      185.49     59.64 o 
  15   9   1      183.30      203.90     66.59 o 
  16   9   1      206.89      251.22     66.85 o 
  17   9   1     1257.65     1339.86     77.86 o 
  18   9   1       33.03       51.48     71.78 o 
 -16  10   1      620.03      689.92    109.37 o 
 -15  10   1       11.86        4.93    103.96 o 
 -14  10   1      862.97      787.50     98.04 o 
 -13  10   1      121.60       69.78     93.36 o 
 -11  10   1      596.51      528.10     93.47 o 
 -10  10   1      947.64      881.79     90.98 o 
  -9  10   1      104.61       52.12     81.81 o 
  -8  10   1     2674.48     2493.55     56.05 o 
  -7  10   1        2.26       34.98     42.09 o 
  -6  10   1     1128.28     1013.72     47.51 o 
  -5  10   1      452.01      404.24     43.55 o 
  -4  10   1      987.47      883.62     46.20 o 
  -3  10   1     2150.10     1909.39     34.93 o 
  -2  10   1     1489.10     1309.17     32.12 o 
  -1  10   1      746.34      662.10     29.40 o 
   0  10   1       18.49        6.06     25.66 o 
   1  10   1      174.32      189.67     31.20 o 
   2  10   1     1485.38     1277.93     37.66 o 
   3  10   1      560.80      396.95     27.21 o 
   4  10   1     1949.98     1831.00     43.99 o 
   5  10   1      922.37      805.96     39.15 o 
   6  10   1       91.26       80.70     39.17 o 
   7  10   1      771.13      709.55     45.30 o 
   8  10   1     3012.89     2848.66    102.87 o 
   9  10   1       17.74       78.15     77.43 o 
  10  10   1     2227.79     2211.81     99.48 o 
  11  10   1      515.79      469.03     87.73 o 
  12  10   1      270.97      221.83     86.63 o 
  13  10   1      317.04      267.90     89.56 o 
  14  10   1      627.97      698.17    108.15 o 
  15  10   1      151.00      145.24     95.90 o 
  16  10   1      669.32      789.97    117.98 o 
 -15  11   1       84.60      138.01    113.70 o 
 -14  11   1      498.26      645.49    105.45 o 
 -13  11   1       11.59       17.83     99.82 o 
 -12  11   1      212.52      214.41    100.22 o 
 -11  11   1       17.35        8.29     92.60 o 
 -10  11   1      263.47      323.81     93.09 o 
  -9  11   1       27.55       40.88     79.87 o 
  -8  11   1     1377.69     1231.89     92.72 o 
  -7  11   1      866.94      709.82     50.01 o 
  -6  11   1      208.32      237.18     47.25 o 
  -5  11   1      228.96      284.95     48.38 o 
  -4  11   1     5263.86     4979.34     72.05 o 
  -3  11   1      523.20      498.12     49.28 o 
  -2  11   1     3343.57     3036.09     81.18 o 
  -1  11   1      187.01      220.61     30.03 o 
   0  11   1        0.94      -21.42     54.51 o 
   1  11   1      351.89      312.70     31.96 o 
   2  11   1     1595.80     1375.00     67.74 o 
   3  11   1      195.22      194.08     60.35 o 
   4  11   1     3158.31     2837.80     86.81 o 
   5  11   1      110.92      133.60     46.70 o 
   6  11   1     1519.26     1306.84     88.38 o 
   7  11   1      337.62      190.30     83.35 o 
   8  11   1      147.72      180.91     84.19 o 
   9  11   1       51.99       49.59     82.89 o 
  10  11   1      108.66       65.67     82.93 o 
  11  11   1       96.54      136.65     93.54 o 
  12  11   1       22.38       16.10     97.62 o 
  13  11   1       21.24      -27.41     96.85 o 
  14  11   1     1029.09      983.28    110.33 o 
  15  11   1       65.36       38.08    116.59 o 
 -13  12   1      712.99      656.91    113.80 o 
 -12  12   1        0.75       -7.48    104.62 o 
 -11  12   1      315.02      222.12    101.85 o 
  -9  12   1      313.51      286.22     92.31 o 
  -8  12   1        1.79       -9.44     86.19 o 
  -7  12   1      115.05       85.87     85.95 o 
  -6  12   1       57.91      123.16     82.76 o 
  -5  12   1     2983.58     2713.02    113.41 o 
  -4  12   1      241.05      362.32     53.12 o 
  -3  12   1     1450.22     1304.36    100.60 o 
  -2  12   1       50.11       45.70     49.01 o 
  -1  12   1       46.44       30.83     46.01 o 
   0  12   1     1152.30      984.63     53.62 o 
   1  12   1       49.23       13.12     38.62 o 
   2  12   1       67.96       38.20     50.15 o 
   3  12   1      975.42      833.36     77.50 o 
   4  12   1      581.15      657.04     72.30 o 
   5  12   1     3193.15     3186.54    102.02 o 
   6  12   1      126.36      221.87     85.82 o 
   7  12   1      911.92      900.74     95.34 o 
   8  12   1       39.48        5.41     86.54 o 
  11  12   1      414.81      442.87    103.62 o 
  12  12   1       24.75       69.15    106.59 o 
  13  12   1     1649.41     1522.33    125.14 o 
 -11  13   1       40.31       24.29    103.07 o 
 -10  13   1      401.50      336.60    104.69 o 
  -9  13   1       86.62      -17.25     98.04 o 
  -8  13   1      182.77      140.25     96.36 o 
  -7  13   1       71.33       17.11     89.76 o 
  -6  13   1      378.92      421.03     90.16 o 
  -5  13   1      319.82      342.05     84.91 o 
  -4  13   1      368.39      320.86     55.83 o 
  -3  13   1       21.65       18.12     52.97 o 
  -2  13   1      663.45      568.78     80.14 o 
  -1  13   1      203.55      103.14     80.96 o 
   0  13   1       61.77       16.39     82.98 o 
   2  13   1      409.49      376.25     76.04 o 
   3  13   1        2.10        3.43     75.25 o 
   4  13   1      427.16      385.58     82.64 o 
   5  13   1      109.17      153.90     84.45 o 
   6  13   1      610.02      648.72     94.15 o 
   7  13   1       35.12      -14.97     91.92 o 
   8  13   1      673.88      629.72     99.50 o 
   9  13   1       66.30      108.96    103.78 o 
  10  13   1       91.26      183.33    101.16 o 
  11  13   1        1.98      160.23    104.55 o 
  -8  14   1       55.24       63.22     97.91 o 
  -7  14   1       13.17       27.86     94.75 o 
  -6  14   1      182.48      167.66     95.11 o 
   5  14   1      105.10       57.81     89.49 o 
   6  14   1       99.78      133.06     95.53 o 
   7  14   1        6.74       29.90     97.78 o 
   8  14   1       31.90       73.71    101.35 o 
 -24   0   2     2147.35     2266.65    109.61 o 
 -22   0   2     1089.67     1100.90     90.63 o 
 -20   0   2     1177.25     1079.32     80.30 o 
 -18   0   2     7094.29     6989.65    125.62 o 
 -16   0   2       50.97       -4.97     34.09 o 
 -14   0   2      126.76      151.53     32.33 o 
 -12   0   2     1212.12     1169.69     38.16 o 
 -10   0   2     8751.00     9407.52     53.35 o 
  -8   0   2    18837.43    18037.30     91.59 o 
  -4   0   2    82220.88    94012.48    548.31 o 
   4   0   2     4155.09     5229.38     33.99 o 
   6   0   2     1572.07     2265.32     29.91 o 
   8   0   2    21260.48    21527.07     93.97 o 
  10   0   2    32742.74    32220.94     97.10 o 
  12   0   2    11850.37    12013.33    267.47 o 
  14   0   2       81.47       98.79     30.80 o 
  16   0   2     4565.21     4336.77     96.75 o 
  18   0   2     8137.70     8335.55    280.62 o 
  20   0   2     2192.71     2287.63     97.53 o 
  22   0   2       46.37       -6.35     83.22 o 
  24   0   2      625.19      627.57    102.21 o 
 -25   1   2      225.09      257.25     99.08 o 
 -24   1   2       12.58       24.45     90.89 o 
 -23   1   2      562.32      565.42     61.68 o 
 -22   1   2       26.75       51.05     81.03 o 
 -21   1   2       13.37       12.20     48.36 o 
 -20   1   2       21.34        3.41     45.20 o 
 -19   1   2      167.62       75.46     35.80 o 
 -18   1   2       12.14        6.90     25.25 o 
 -17   1   2     1186.76     1179.48     26.60 o 
 -16   1   2     1509.80     1435.88     25.86 o 
 -15   1   2     1321.14     1353.18     28.33 o 
 -14   1   2      868.12      779.96     19.85 o 
 -13   1   2     2712.65     2582.89     24.21 o 
 -12   1   2    11472.55    11296.29     45.66 o 
 -11   1   2     1312.78     1185.34     20.90 o 
 -10   1   2     3833.27     3841.54     47.37 o 
  -9   1   2     5406.93     4971.57    133.45 o 
  -8   1   2     1087.31     1162.60     28.12 o 
  -7   1   2    15622.44    14740.84     72.03 o 
  -6   1   2    13049.56    13078.48     55.42 o 
  -5   1   2    14295.62    12935.89     56.22 o 
  -4   1   2    17457.56    20699.84     65.30 o 
   3   1   2   129554.28   122227.70    475.68 o 
   4   1   2    11914.94    12285.15     90.49 o 
   5   1   2     1332.76     1929.47     16.90 o 
   6   1   2     4450.30     3866.22     24.85 o 
   7   1   2     6425.71     4942.40     75.48 o 
   8   1   2     5533.60     5952.48     31.07 o 
   9   1   2    36143.09    35910.58     75.60 o 
  10   1   2     1910.15     1828.50     25.65 o 
  11   1   2    22409.52    22339.22     74.85 o 
  12   1   2     2573.89     2533.00     27.80 o 
  13   1   2       29.53       11.00     25.66 o 
  14   1   2      550.29      553.62     23.64 o 
  15   1   2     4476.93     4466.18     46.20 o 
  16   1   2      354.46      339.39     21.23 o 
  17   1   2     1955.36     2023.94     38.99 o 
  18   1   2       31.76       69.45     37.09 o 
  19   1   2     1388.28     1318.69     53.91 o 
  20   1   2        6.20       -9.50     73.99 o 
  21   1   2       85.94       46.26     57.13 o 
  22   1   2       78.13       40.17     59.95 o 
  24   1   2       20.42      -13.67     97.46 o 
 -24   2   2        7.65       -7.04     93.02 o 
 -23   2   2      130.52      108.25     90.31 o 
 -22   2   2        9.68       61.96     84.79 o 
 -21   2   2     1019.19     1024.72     47.27 o 
 -20   2   2      854.62      707.83     43.36 o 
 -19   2   2     1710.76     1672.67     45.63 o 
 -18   2   2        5.62        3.92     54.53 o 
 -17   2   2      710.20      598.06     28.51 o 
 -16   2   2     4526.12     4537.00     40.64 o 
 -15   2   2     1325.10     1331.49     24.65 o 
 -14   2   2      704.00      676.35     19.52 o 
 -13   2   2      208.92      256.99     16.13 o 
 -12   2   2      478.25      400.19     15.45 o 
 -11   2   2     2546.35     2485.83     21.93 o 
 -10   2   2       18.95       49.30     18.03 o 
  -9   2   2     7552.07     7400.70     90.04 o 
  -8   2   2     9323.35     8489.31     48.22 o 
  -7   2   2     2839.21     3071.60     21.66 o 
  -6   2   2    22674.52    25025.06     97.39 o 
  -5   2   2     7664.41     8346.95     38.05 o 
  -4   2   2     1422.74     1181.44     16.56 o 
  -3   2   2    40337.13    45988.33    245.05 o 
  -2   2   2    26586.47    26617.35     69.84 o 
   1   2   2     1162.63      704.08      9.72 o 
   2   2   2     3919.05     3212.48     24.88 o 
   3   2   2    29323.37    28989.34    121.26 o 
   4   2   2    61414.68    59696.45    264.74 o 
   5   2   2    36558.67    37605.96     84.42 o 
   6   2   2      228.46      130.33      8.25 o 
   7   2   2    11487.91    11579.72     65.84 o 
   8   2   2    23479.31    23192.72    113.54 o 
   9   2   2     2406.48     2494.02     19.75 o 
  10   2   2    16977.06    16945.24     52.23 o 
  11   2   2      146.79      191.63     13.47 o 
  12   2   2     1989.97     2161.35     20.80 o 
  13   2   2     1622.19     1528.47     20.51 o 
  14   2   2     3266.36     3120.48     45.97 o 
  15   2   2     9052.86     9062.38    118.83 o 
  16   2   2     2150.33     2164.86     43.29 o 
  17   2   2      967.07      990.15     41.98 o 
  18   2   2      432.00      403.00     39.11 o 
  19   2   2     1061.17      957.21     44.11 o 
  20   2   2       22.11        0.33     53.84 o 
  21   2   2      734.11      677.22     59.30 o 
  22   2   2      154.81      170.67     62.15 o 
  23   2   2      175.15      209.84     65.17 o 
  24   2   2        2.37       75.52     99.16 o 
 -24   3   2       11.80       67.14     94.41 o 
 -23   3   2      313.75      291.30     64.06 o 
 -22   3   2     1028.54      953.82     67.25 o 
 -21   3   2      109.62       88.67     57.92 o 
 -20   3   2      936.02      852.49     45.00 o 
 -19   3   2      391.05      351.09     38.92 o 
 -18   3   2      273.70      303.33     36.62 o 
 -17   3   2     1693.42     1588.62     41.95 o 
 -16   3   2     1181.44     1126.93     35.47 o 
 -15   3   2       76.64       59.55     17.79 o 
 -14   3   2     3896.73     3922.34     57.60 o 
 -13   3   2     2300.57     2217.40     24.36 o 
 -12   3   2      470.75      375.35     15.38 o 
 -11   3   2     1756.48     1893.96     32.20 o 
 -10   3   2       84.31      122.14     27.17 o 
  -9   3   2      350.53      429.70     18.30 o 
  -8   3   2     8907.31     9617.00     39.00 o 
  -7   3   2     4608.45     4987.84     51.30 o 
  -6   3   2     8212.89     8603.36     44.67 o 
  -5   3   2    25411.64    24835.94    106.03 o 
  -4   3   2    68984.88    64022.17    660.29 o 
  -3   3   2     1359.35     1760.60     14.61 o 
  -2   3   2    18971.10    14892.65     50.12 o 
  -1   3   2    15034.52    14402.08     61.55 o 
   0   3   2      433.38      233.81      8.79 o 
   1   3   2    17659.19    17658.56     43.67 o 
   2   3   2     9544.19    10618.89    176.80 o 
   3   3   2     2953.19     2848.83     29.00 o 
   4   3   2    69659.10    66086.59    317.18 o 
   5   3   2      124.18      238.20      9.04 o 
   6   3   2    23659.73    22870.81    133.92 o 
   7   3   2     6369.14     6315.68     33.62 o 
   8   3   2      207.37      197.38     14.80 o 
   9   3   2     2383.04     2581.22     19.31 o 
  10   3   2      140.67      162.33     10.58 o 
  11   3   2     3806.24     3485.81     20.56 o 
  12   3   2     2554.81     2405.54     19.82 o 
  13   3   2      214.42      192.39     14.64 o 
  14   3   2     8354.87     8199.91    144.38 o 
  15   3   2       51.91       65.29     34.21 o 
  16   3   2     2976.86     2927.49     48.62 o 
  17   3   2     1857.78     1755.73     45.44 o 
  18   3   2       22.96       15.79     38.18 o 
  19   3   2     1057.15     1049.44     46.48 o 
  20   3   2     1083.28     1091.55     50.45 o 
  21   3   2       21.02       36.45     45.68 o 
  22   3   2      782.68      829.69     99.43 o 
  23   3   2      242.94      204.78    105.57 o 
 -23   4   2      169.74      210.46     66.77 o 
 -22   4   2       71.38       12.46     60.78 o 
 -21   4   2      131.59      139.52     59.12 o 
 -20   4   2       49.68       53.16     55.71 o 
 -19   4   2      194.53      176.20     54.15 o 
 -18   4   2       23.66       -6.47     36.00 o 
 -17   4   2     1766.82     1721.18     42.66 o 
 -16   4   2      140.15      122.01     31.48 o 
 -15   4   2        6.95       -0.96     23.49 o 
 -14   4   2      320.70      264.09     22.45 o 
 -13   4   2     4735.57     4787.44     37.65 o 
 -12   4   2      143.61       91.34     13.02 o 
 -11   4   2    10291.93     9689.65     81.44 o 
 -10   4   2        8.59        4.38     10.76 o 
  -9   4   2     1348.22     1231.43     20.50 o 
  -8   4   2      983.86     1089.15     16.75 o 
  -7   4   2     2900.99     2728.13     43.03 o 
  -6   4   2       41.70       19.31     10.69 o 
  -5   4   2    11002.22    11094.82     64.30 o 
  -4   4   2      204.80      194.60      9.81 o 
  -3   4   2    12294.72    12905.63     58.22 o 
  -2   4   2     1472.97     1688.84     17.27 o 
  -1   4   2     9143.97     9470.61     45.30 o 
   0   4   2       60.13       63.52      9.46 o 
   1   4   2       25.20       35.91      9.15 o 
   2   4   2      220.33      337.81      8.35 o 
   3   4   2     8928.28     8144.49     45.39 o 
   4   4   2      346.67      194.46      7.06 o 
   5   4   2    13385.17    11914.45     43.84 o 
   6   4   2     1154.56     1198.37     21.72 o 
   7   4   2    23734.58    23042.19    124.80 o 
   8   4   2      446.80      491.04     36.38 o 
   9   4   2      840.62      886.18     19.60 o 
  10   4   2     1029.01     1031.85     22.56 o 
  11   4   2     8005.56     7755.23     82.70 o 
  12   4   2        0.69       39.92     18.78 o 
  13   4   2    11395.13    11259.33    163.45 o 
  14   4   2      127.26      164.36     32.58 o 
  15   4   2      367.88      335.99     35.46 o 
  16   4   2        1.89       -1.98     34.58 o 
  17   4   2       85.42       63.58     35.93 o 
  18   4   2      143.09       77.01     39.32 o 
  19   4   2       96.89       74.39     42.85 o 
  20   4   2      107.51       80.91     60.83 o 
  21   4   2       22.02       13.26     62.89 o 
  22   4   2      127.65      101.19     65.80 o 
  23   4   2      388.15      335.43    103.50 o 
 -23   5   2      449.50      446.81     74.98 o 
 -22   5   2      336.48      418.56     70.86 o 
 -21   5   2       86.02      111.21     64.36 o 
 -20   5   2      466.99      454.39     64.93 o 
 -19   5   2     1060.31      761.74     61.15 o 
 -18   5   2      312.74      279.58     57.56 o 
 -17   5   2      448.00      370.96     51.09 o 
 -16   5   2      165.92      136.50     50.96 o 
 -15   5   2       33.73       27.01     33.23 o 
 -14   5   2      629.77      528.55     23.45 o 
 -13   5   2     1238.88     1044.30     40.47 o 
 -12   5   2     4277.67     4414.12     42.16 o 
 -11   5   2       11.00        5.79     17.56 o 
 -10   5   2     4488.10     4644.39     37.54 o 
  -9   5   2     1103.24     1152.58     15.45 o 
  -8   5   2        3.23       24.05     10.99 o 
  -7   5   2     4529.23     4671.28     40.40 o 
  -6   5   2     1717.64     1537.28     31.67 o 
  -5   5   2     6084.14     5964.20    105.89 o 
  -4   5   2     8592.12     8229.88     50.80 o 
  -3   5   2     2141.44     2374.25     28.60 o 
  -2   5   2    19573.38    19120.02    128.29 o 
  -1   5   2     5950.98     5818.15     57.16 o 
   0   5   2     2278.56     2337.86     25.05 o 
   1   5   2     8276.27     8225.89     65.09 o 
   2   5   2    10716.71    11364.66     52.61 o 
   3   5   2      282.78      364.37      9.45 o 
   4   5   2     9882.00     9679.61     44.95 o 
   5   5   2     3344.32     3566.42     68.98 o 
   6   5   2     6056.73     5605.65     51.66 o 
   7   5   2      377.89      324.17     16.42 o 
   8   5   2     3519.39     3666.07     46.40 o 
   9   5   2      262.90      350.84     30.14 o 
  10   5   2      211.30      189.87     16.80 o 
  11   5   2      441.61      426.52     16.87 o 
  12   5   2     5861.51     6023.67     93.06 o 
  13   5   2     1308.26     1189.04     36.64 o 
  14   5   2     2974.38     2850.49     45.72 o 
  15   5   2      197.61      129.36     34.38 o 
  16   5   2      419.78      351.46     37.64 o 
  17   5   2      229.18      226.29     40.40 o 
  18   5   2      102.22       76.48     59.00 o 
  19   5   2      874.59      880.83    132.24 o 
  20   5   2      341.88      317.87     65.63 o 
  21   5   2       83.16      103.38     68.00 o 
  22   5   2      360.89      546.53     74.55 o 
  23   5   2       63.01       91.42     98.47 o 
 -22   6   2       13.74       27.97     67.99 o 
 -21   6   2      545.15      666.12     73.94 o 
 -20   6   2       20.14       69.61     63.83 o 
 -19   6   2      192.49      138.16     62.20 o 
 -18   6   2      264.69      262.33     60.64 o 
 -17   6   2      111.11       98.14     52.75 o 
 -16   6   2      417.34      384.52     53.11 o 
 -15   6   2      361.27      279.47     51.19 o 
 -14   6   2       22.25       24.49     68.84 o 
 -13   6   2      500.74      439.48     22.41 o 
 -12   6   2        5.21       -6.87     21.45 o 
 -11   6   2       25.20        7.20     18.17 o 
 -10   6   2      160.81      158.60     28.31 o 
  -9   6   2      259.88      268.92     29.61 o 
  -8   6   2     4066.26     4205.96     45.29 o 
  -7   6   2       44.56       17.12     13.53 o 
  -6   6   2     2735.67     2609.24     29.34 o 
  -5   6   2     3253.43     2934.70     36.11 o 
  -4   6   2      250.37      192.22     13.76 o 
  -3   6   2     9911.58     8832.10    120.25 o 
  -2   6   2     1653.11     1468.24     28.90 o 
  -1   6   2     4437.66     3773.04     59.65 o 
   0   6   2     2645.75     2228.06     28.76 o 
   1   6   2     2112.38     1910.38     28.07 o 
   2   6   2     5076.41     4433.63     62.12 o 
   3   6   2    16292.16    14798.47     73.14 o 
   4   6   2     1335.32     1096.56     30.01 o 
   5   6   2     5140.62     4509.21     88.43 o 
   6   6   2      179.97      125.63     18.10 o 
   7   6   2      149.73      155.51     21.19 o 
   8   6   2     3690.37     3730.12     38.84 o 
   9   6   2       27.86       44.10     20.23 o 
  10   6   2     1824.06     1803.23     40.24 o 
  11   6   2      113.35       28.54     52.15 o 
  12   6   2      408.32      362.00     46.11 o 
  13   6   2      655.30      506.81     47.78 o 
  14   6   2       11.93       29.92     33.42 o 
  15   6   2     1861.12     1762.21     52.57 o 
  16   6   2      198.98      269.60     58.21 o 
  17   6   2      329.94      349.17     60.27 o 
  18   6   2      397.01      453.64     63.90 o 
  19   6   2      310.58      222.42     67.59 o 
  20   6   2       66.00      126.66     68.42 o 
  21   6   2      845.28     1084.03     81.92 o 
  22   6   2       50.30       -0.48    101.40 o 
 -21   7   2       19.59      -23.49     95.79 o 
 -20   7   2        2.08       33.95     98.36 o 
 -19   7   2        5.87       32.99     64.16 o 
 -18   7   2      111.50       86.53     61.98 o 
 -17   7   2      199.97      198.72     60.65 o 
 -16   7   2      122.29       51.80     73.65 o 
 -15   7   2     1063.02     1193.71     61.10 o 
 -13   7   2      720.10      800.48     52.15 o 
 -12   7   2     1149.97     1168.88     34.54 o 
 -11   7   2        4.99        4.99     26.72 o 
 -10   7   2      773.83      824.11     40.16 o 
  -9   7   2     2442.42     2725.60     39.29 o 
  -8   7   2      770.36      716.28     73.15 o 
  -7   7   2     5078.35     5109.72     40.34 o 
  -6   7   2     1485.44     1463.34     28.45 o 
  -5   7   2      279.19      214.38     23.20 o 
  -4   7   2      173.82      146.11     13.20 o 
  -3   7   2      231.36      205.77     18.17 o 
  -2   7   2      496.26      547.62     20.27 o 
  -1   7   2      632.26      672.57     19.94 o 
   0   7   2       56.69        4.41     17.08 o 
   1   7   2     2722.89     2541.51     62.89 o 
   2   7   2      647.14      629.67     22.11 o 
   3   7   2     4701.73     4406.45     31.38 o 
   4   7   2      741.04      727.25     28.04 o 
   5   7   2      643.20      534.78     20.71 o 
   6   7   2     1705.37     1634.92     67.70 o 
   7   7   2     1229.52     1158.82     41.06 o 
   8   7   2       40.02       61.35     23.88 o 
   9   7   2     3849.00     3744.71     74.02 o 
  10   7   2     1140.96      999.61     85.43 o 
  11   7   2     1600.61     1461.69     54.31 o 
  12   7   2      396.54      291.58     58.60 o 
  13   7   2       38.59      -14.16     46.60 o 
  14   7   2      198.16      229.89     53.79 o 
  15   7   2      399.37      460.03     56.49 o 
  16   7   2        2.08       52.67     58.83 o 
  17   7   2      452.92      511.11     62.38 o 
  18   7   2      120.77       54.42     65.10 o 
  19   7   2       39.95       16.93     64.82 o 
  20   7   2       47.02       70.84     69.47 o 
 -20   8   2      103.38      148.96     73.21 o 
 -19   8   2        5.86       44.92     98.72 o 
 -18   8   2      238.92      377.19     67.85 o 
 -17   8   2      229.53      192.45     63.21 o 
 -16   8   2       57.39       24.88     58.79 o 
 -15   8   2      130.81       84.82     56.89 o 
 -14   8   2      165.43      179.03     54.49 o 
 -13   8   2      119.77       35.88     51.48 o 
 -12   8   2        0.78       -6.56     50.54 o 
 -11   8   2      352.14      300.27     35.50 o 
 -10   8   2      150.97      140.20     32.71 o 
  -9   8   2        0.21        0.56     31.08 o 
  -8   8   2      372.19      459.22     35.67 o 
  -7   8   2       99.09       59.43     33.33 o 
  -6   8   2     1410.19     1720.76     64.99 o 
  -5   8   2      146.51      155.17     22.65 o 
  -4   8   2     1373.77     1377.61     47.65 o 
  -3   8   2       47.73       43.79     23.14 o 
  -2   8   2      629.74      626.73     27.27 o 
  -1   8   2      376.93      389.13     34.36 o 
   0   8   2     6529.06     7218.71     64.68 o 
   1   8   2        6.08       92.72     26.34 o 
   2   8   2     2520.00     2559.23     35.24 o 
   3   8   2      141.82      108.93     20.25 o 
   4   8   2      237.24      198.61     19.36 o 
   5   8   2       49.54       69.92     31.47 o 
   6   8   2      496.45      491.14     28.04 o 
   7   8   2       58.55       51.76     23.12 o 
   8   8   2      241.67      260.03     26.63 o 
   9   8   2      148.40      104.98     43.92 o 
  10   8   2      842.53      766.56     51.98 o 
  11   8   2      260.94      183.31     50.61 o 
  12   8   2      508.63      598.39     55.92 o 
  13   8   2       41.03       27.27     53.36 o 
  14   8   2       15.63       70.29     74.91 o 
  15   8   2       69.18       71.97     56.58 o 
  16   8   2      240.22      477.06     73.64 o 
  17   8   2      123.85      134.47     68.05 o 
  18   8   2      540.16      838.55    116.27 o 
  19   8   2       38.41      170.37    106.29 o 
  20   8   2      180.36      219.66    113.49 o 
 -19   9   2       40.51       20.15    107.81 o 
 -18   9   2       10.40      -12.07    103.29 o 
 -17   9   2       48.51      199.77     98.41 o 
 -16   9   2       56.94      112.05     89.48 o 
 -15   9   2       28.49       38.30     89.00 o 
 -14   9   2        8.88       46.13     89.24 o 
 -13   9   2       86.25      107.08     78.38 o 
 -12   9   2      343.21      565.85     88.44 o 
 -11   9   2       34.26       75.65     79.35 o 
 -10   9   2      133.98      186.67     46.57 o 
  -9   9   2      360.26      606.40     43.90 o 
  -8   9   2      115.90      109.96     49.45 o 
  -7   9   2      254.06      349.79     38.91 o 
  -6   9   2       21.26       27.19     36.03 o 
  -5   9   2      616.93      695.96     27.82 o 
  -4   9   2       39.56       15.54     24.55 o 
  -3   9   2       30.44       14.82     30.39 o 
  -2   9   2      158.63      152.34     58.23 o 
  -1   9   2     2848.24     3796.24     39.28 o 
   0   9   2      455.02      466.35     36.05 o 
   1   9   2     2133.36     2922.09     49.75 o 
   2   9   2      105.95      207.32     25.03 o 
   3   9   2       13.99       -0.19     21.29 o 
   4   9   2       25.45        2.72     24.34 o 
   5   9   2       29.73       41.91     40.18 o 
   6   9   2      429.65      451.07     32.97 o 
   7   9   2      352.80      378.52     37.88 o 
   8   9   2      844.82      955.69     83.67 o 
   9   9   2      854.19     1317.10     87.12 o 
  10   9   2       12.88       52.05     49.68 o 
  11   9   2      189.50      572.51     54.82 o 
  12   9   2      229.29      603.84    129.13 o 
  13   9   2       12.17      228.90     61.23 o 
  14   9   2       54.52      137.61     61.95 o 
  15   9   2       35.68      141.92     63.60 o 
  16   9   2        1.39      158.23     65.33 o 
  17   9   2      194.37      643.48    124.24 o 
  18   9   2       22.41       61.96    103.59 o 
 -17  10   2        0.22      -11.41    112.44 o 
 -16  10   2       75.98      188.21    109.78 o 
 -15  10   2        0.80       25.26     93.89 o 
 -14  10   2      111.82      339.13    104.10 o 
 -13  10   2       22.78       79.58     86.02 o 
 -11  10   2       34.41      132.95     89.33 o 
 -10  10   2       22.48      135.54     83.72 o 
  -9  10   2        6.34      -16.37     76.71 o 
  -8  10   2      241.41      564.74     62.91 o 
  -7  10   2       20.14       18.56     41.48 o 
  -6  10   2      260.79      445.48     44.36 o 
  -5  10   2        1.18       70.52     42.28 o 
  -4  10   2       49.76      103.04     29.05 o 
  -3  10   2      189.28      446.32     32.13 o 
  -2  10   2      240.33      298.59     31.99 o 
  -1  10   2      130.87      171.12     27.61 o 
   0  10   2        9.12       26.94     29.47 o 
   1  10   2       12.87       13.10     29.65 o 
   2  10   2       81.18      270.89     35.69 o 
   3  10   2        0.22        4.03     39.07 o 
   4  10   2      223.22      538.78     37.14 o 
   5  10   2       69.96      122.14     33.37 o 
   6  10   2       19.61       -2.34     38.52 o 
   7  10   2      280.68      454.56     75.75 o 
   8  10   2      467.24      732.55     88.06 o 
   9  10   2       70.80       87.03     77.38 o 
  10  10   2      241.73      735.75     93.59 o 
  11  10   2        3.52       54.00     90.82 o 
  12  10   2        4.74      107.04     94.82 o 
  13  10   2       47.46      121.89     91.88 o 
  14  10   2       98.71      163.83     93.85 o 
  15  10   2       94.28       65.26    106.95 o 
  16  10   2       83.83      174.00    103.38 o 
  17  10   2       29.27      -10.62    110.08 o 
 -15  11   2        4.67        6.88    101.96 o 
 -14  11   2       17.37      207.44    108.93 o 
 -13  11   2        0.30       15.28     92.51 o 
 -12  11   2       13.29       90.91     89.99 o 
 -11  11   2       13.45       69.43     85.76 o 
 -10  11   2        0.33        1.92     83.90 o 
  -9  11   2        0.50       -0.45     81.32 o 
  -8  11   2      116.67      569.29     88.08 o 
  -7  11   2       71.43      251.10     49.83 o 
  -6  11   2        4.70       -0.23     46.45 o 
  -5  11   2        2.09      119.50     47.00 o 
  -4  11   2      189.15     1300.75    136.24 o 
  -3  11   2       38.92      128.87     45.90 o 
  -2  11   2      189.04      815.14     37.92 o 
  -1  11   2       21.70        7.64     34.11 o 
   0  11   2        3.49      -10.21     53.65 o 
   1  11   2        2.93       49.27     43.86 o 
   2  11   2        8.08      167.77     36.65 o 
   3  11   2        0.09       53.87     39.99 o 
   4  11   2       82.85      639.28     55.46 o 
   5  11   2       44.28       48.32     44.63 o 
   6  11   2      121.84      578.22     82.43 o 
   7  11   2       18.60        6.85     76.84 o 
   8  11   2        4.89       22.40     84.28 o 
  10  11   2        0.52      -29.63     91.92 o 
  11  11   2        3.17        7.55     96.20 o 
  14  11   2       52.96      390.16    114.17 o 
 -13  12   2        0.38      232.14    107.90 o 
 -11  12   2        1.28      118.17     94.92 o 
  -9  12   2        8.22       78.85     91.76 o 
  -8  12   2        3.64      -11.35     85.62 o 
  -7  12   2        0.64      -23.48     82.31 o 
  -6  12   2        0.01       18.56     51.46 o 
  -5  12   2        2.19      941.50    132.46 o 
  -4  12   2        0.06      119.50     51.83 o 
  -3  12   2        3.28      395.39    101.77 o 
  -2  12   2        0.67       18.68     47.60 o 
  -1  12   2        9.59      -11.49     47.91 o 
   0  12   2       14.12      300.57     48.10 o 
   1  12   2       10.46       -0.04     49.06 o 
   2  12   2        1.94       37.56     67.76 o 
   3  12   2        5.74      136.14     53.33 o 
   4  12   2       45.28      350.67     77.50 o 
   5  12   2       29.16     1188.41     90.03 o 
   6  12   2       30.64      260.90     84.23 o 
   7  12   2       14.52      530.36     87.94 o 
   8  12   2        1.15      -11.45     92.50 o 
   9  12   2        0.24       52.88     90.57 o 
  11  12   2        4.71      131.79    100.12 o 
  12  12   2        6.77       47.29    100.08 o 
  13  12   2       10.72      881.75    115.90 o 
 -11  13   2        2.26       21.63    107.43 o 
 -10  13   2        0.15      360.39    104.56 o 
  -9  13   2        0.07       -0.61     98.54 o 
  -6  13   2        0.79       65.31     85.52 o 
  -5  13   2        1.96      196.74     85.70 o 
  -4  13   2       11.50      102.28     54.72 o 
  -3  13   2        0.05       17.51     74.52 o 
  -2  13   2        0.94      193.34     79.93 o 
  -1  13   2        2.72       29.15     79.23 o 
   0  13   2        0.72       35.70     81.16 o 
   1  13   2        0.93       77.31     80.26 o 
   2  13   2        0.01       62.48     76.65 o 
   3  13   2        3.44       -4.39     78.18 o 
   4  13   2        0.01      104.25     83.62 o 
   5  13   2        4.72       44.55     85.38 o 
   6  13   2        4.51      351.24     94.05 o 
   7  13   2        5.67       59.34     96.10 o 
   8  13   2        1.95      504.57    104.48 o 
   9  13   2        0.90       95.89    100.22 o 
  10  13   2        0.69       18.31    106.33 o 
  -8  14   2        1.94       13.29     97.06 o 
  -7  14   2        0.67       43.26     95.34 o 
  -6  14   2       12.51      108.21     91.15 o 
  -2  14   2       12.02       21.84     89.68 o 
   5  14   2        2.74       -2.83     92.07 o 
   6  14   2        1.24        9.86     92.73 o 
   7  14   2        2.38       76.86     95.65 o 
   8  14   2        0.09      -23.68    101.15 o 
 -23   0   3       10.83      -17.79     82.09 o 
 -19   0   3       19.97        0.25     51.41 o 
 -17   0   3        0.91       -6.28     45.85 o 
 -15   0   3        0.02      -28.27     38.96 o 
 -13   0   3        0.47       26.71     25.59 o 
 -11   0   3       22.66       -3.59     32.43 o 
  -9   0   3       19.51      -11.20     24.35 o 
   3   0   3      115.88      264.49      9.08 o 
   5   0   3        3.18       -6.62      8.97 o 
   7   0   3      109.45      106.35     18.37 o 
   9   0   3      802.71      790.24     31.77 o 
  11   0   3      259.72      193.78     26.22 o 
  13   0   3       49.52       30.39     29.12 o 
  15   0   3       29.33       20.47     33.25 o 
  17   0   3      182.19      175.36     40.86 o 
  19   0   3      173.37      178.18     74.91 o 
  21   0   3       14.55       36.75     80.26 o 
 -25   1   3       13.41       90.90     96.06 o 
 -24   1   3       13.64       15.98     90.04 o 
 -23   1   3       19.24       32.44     57.83 o 
 -22   1   3        1.73       -6.43     79.80 o 
 -21   1   3        3.58      -13.18     49.63 o 
 -20   1   3        0.02       10.33     59.07 o 
 -19   1   3       12.70       16.01     47.87 o 
 -18   1   3        0.37        8.87     28.50 o 
 -17   1   3       18.29       28.83     23.61 o 
 -16   1   3       22.30       38.92     21.08 o 
 -15   1   3      111.64      146.00     19.44 o 
 -14   1   3       40.67       40.76     17.09 o 
 -13   1   3       32.86       87.70     16.44 o 
 -12   1   3      166.20      239.02     15.49 o 
 -11   1   3        1.13       -1.34     14.85 o 
 -10   1   3       22.11       57.34     18.28 o 
  -9   1   3       47.93       50.27     15.90 o 
  -8   1   3      141.66      118.99     19.33 o 
  -7   1   3      490.88      553.58     37.13 o 
  -6   1   3      339.27      307.22     37.63 o 
  -5   1   3      768.51      913.68     19.56 o 
  -4   1   3       71.15      128.89      8.46 o 
   3   1   3      410.64      490.73     11.20 o 
   4   1   3      115.19       33.67      5.18 o 
   5   1   3       36.65       73.60      5.11 o 
   6   1   3      318.63      325.26      9.26 o 
   7   1   3      259.86      294.87     11.98 o 
   8   1   3       21.39       30.02     15.41 o 
   9   1   3      304.49      451.79     29.33 o 
  10   1   3      743.20      898.10     19.00 o 
  11   1   3      526.31      757.65     33.07 o 
  12   1   3      357.31      333.44     27.69 o 
  13   1   3       70.47       52.77     19.73 o 
  14   1   3       18.14       26.92     21.63 o 
  15   1   3       30.70       47.75     24.08 o 
  16   1   3       82.54       56.42     20.33 o 
  17   1   3       43.99      102.35     35.40 o 
  18   1   3       72.64       77.03     37.48 o 
  19   1   3       27.43      100.30     39.90 o 
  20   1   3       13.06      -24.44     82.10 o 
  21   1   3        2.43       68.31     58.42 o 
  22   1   3        5.41       74.10     86.42 o 
  24   1   3        1.85       16.02     98.41 o 
 -25   2   3       31.12      103.69     99.97 o 
 -24   2   3        7.87       12.08     93.57 o 
 -23   2   3        1.49       -1.19     84.74 o 
 -22   2   3        1.69       42.55     54.35 o 
 -21   2   3       41.31       53.55     42.65 o 
 -20   2   3       20.72       61.48     40.42 o 
 -19   2   3      101.69      129.06     37.62 o 
 -18   2   3        0.52      -16.32     33.68 o 
 -17   2   3       40.00       27.48     22.06 o 
 -16   2   3      172.16      243.39     21.76 o 
 -15   2   3       16.76        1.61     18.65 o 
 -14   2   3      109.11      136.39     17.69 o 
 -13   2   3        0.66       22.09     15.48 o 
 -12   2   3       71.61       81.77     17.22 o 
 -11   2   3       24.18       18.96     15.36 o 
 -10   2   3       16.12       19.62     13.80 o 
  -9   2   3      804.34      986.57     23.65 o 
  -8   2   3      357.38      382.43     33.70 o 
  -7   2   3       43.26       27.55     10.96 o 
  -6   2   3     1178.85     1407.03     79.71 o 
  -5   2   3       40.79       54.96      7.80 o 
  -4   2   3      785.10     1095.47     36.60 o 
  -3   2   3     4301.00     5143.22    307.89 o 
  -2   2   3      100.34      228.77     15.59 o 
  -1   2   3      657.22      553.12     25.73 o 
   0   2   3     2745.51     3107.48     88.89 o 
   1   2   3      296.30      312.91     28.61 o 
   2   2   3      218.11      241.60      5.43 o 
   3   2   3     1642.11     2041.94     23.69 o 
   4   2   3     4272.97     5021.97    204.09 o 
   5   2   3     3331.67     4104.43    115.13 o 
   6   2   3     1105.49     1083.67     14.73 o 
   7   2   3     1512.97     1598.96     30.47 o 
   8   2   3      386.66      495.44     15.57 o 
   9   2   3      495.26      406.55     12.54 o 
  10   2   3     1722.27     1977.28     51.18 o 
  11   2   3      198.52      176.84     14.11 o 
  12   2   3      188.57      196.66     14.22 o 
  13   2   3      173.09      205.79     16.08 o 
  14   2   3       43.66       62.50     17.16 o 
  15   2   3      295.17      643.91     35.48 o 
  16   2   3        0.13       57.70     39.41 o 
  17   2   3        4.53       45.23     35.96 o 
  18   2   3       46.89       50.78     38.38 o 
  19   2   3       41.43       59.73     41.21 o 
  20   2   3       27.22       30.34     42.10 o 
  21   2   3       73.51      101.83     66.84 o 
  22   2   3       79.21      115.27     62.89 o 
  23   2   3       43.88       37.87     64.20 o 
 -24   3   3        3.23       17.50     97.60 o 
 -23   3   3       36.22       49.63     62.13 o 
 -22   3   3       84.90      206.38     59.74 o 
 -21   3   3        8.99       -3.40     54.80 o 
 -20   3   3      165.28      220.23     55.05 o 
 -19   3   3       57.12       58.13     36.89 o 
 -18   3   3      148.65      139.31     35.96 o 
 -17   3   3      265.43      307.81     27.98 o 
 -16   3   3       66.63       77.98     23.61 o 
 -15   3   3       78.48       60.11     18.50 o 
 -14   3   3      649.26      721.22     19.93 o 
 -13   3   3      131.29      143.55     15.80 o 
 -12   3   3       12.96       -5.07     17.24 o 
 -11   3   3      357.13      396.00     17.17 o 
 -10   3   3       60.19       64.59     14.52 o 
  -9   3   3       67.98       76.46     14.11 o 
  -8   3   3     1526.71     1666.91     37.81 o 
  -7   3   3      895.12      986.96     32.27 o 
  -6   3   3      461.00      644.81     19.42 o 
  -5   3   3     3009.30     3505.89     26.06 o 
  -4   3   3     9238.98    11524.70    153.76 o 
  -3   3   3        9.22        9.34      8.16 o 
  -2   3   3     2812.90     3355.45     49.33 o 
  -1   3   3      570.12      746.20     12.52 o 
   0   3   3      158.73      126.49      5.93 o 
   1   3   3     2739.28     3113.70     63.83 o 
   2   3   3     3523.25     4144.81     44.96 o 
   3   3   3     2072.59     2081.08     13.55 o 
   4   3   3     6236.06     6950.18    161.43 o 
   5   3   3      404.28      423.24      7.80 o 
   6   3   3     2056.17     2496.96     33.75 o 
   7   3   3       75.10      105.10     12.12 o 
   8   3   3       69.45       55.33     11.62 o 
   9   3   3      178.37      183.50      8.02 o 
  10   3   3        7.45        0.28     11.78 o 
  11   3   3      426.43      398.54     11.65 o 
  12   3   3      824.83      821.47     21.33 o 
  13   3   3      781.79      783.35     19.41 o 
  14   3   3     1522.02     1761.85     99.48 o 
  15   3   3      354.74      356.24     35.23 o 
  16   3   3      485.30      658.29     39.21 o 
  17   3   3      186.54      313.39     38.73 o 
  18   3   3       92.85       55.32     40.06 o 
  19   3   3      329.62      423.17     58.47 o 
  20   3   3      197.65      218.40     45.06 o 
  21   3   3       72.81       91.40     47.60 o 
  22   3   3       99.07      261.22     95.89 o 
  23   3   3        2.15       60.97    106.16 o 
 -23   4   3       19.84       10.94     66.32 o 
 -22   4   3       25.24      -13.71     85.35 o 
 -21   4   3        9.67       -2.54     86.88 o 
 -20   4   3       25.87       30.35     83.80 o 
 -19   4   3      189.91      173.37     53.88 o 
 -18   4   3       36.67       41.94     50.07 o 
 -17   4   3      868.18     1002.05     43.96 o 
 -16   4   3       27.49       16.16     24.76 o 
 -15   4   3        9.21       12.27     23.15 o 
 -14   4   3      119.91       83.52     21.23 o 
 -13   4   3     1129.22     1363.09     22.24 o 
 -12   4   3       16.94       31.51     17.99 o 
 -11   4   3     3476.74     3920.53     46.27 o 
 -10   4   3       10.06       12.72     14.50 o 
  -9   4   3      476.08      526.47     25.39 o 
  -8   4   3      251.17      238.55     14.12 o 
  -7   4   3      566.06      514.00     22.48 o 
  -6   4   3      201.00      214.32     12.77 o 
  -5   4   3     1298.02     1462.91     24.70 o 
  -4   4   3     1444.18     1686.62     19.11 o 
  -3   4   3     2031.49     2192.69     27.35 o 
  -2   4   3      296.44      357.24     12.98 o 
  -1   4   3     4026.30     4450.60     63.11 o 
   0   4   3      327.33      395.69      9.60 o 
   1   4   3        2.17       14.41      8.15 o 
   2   4   3       80.74       78.67      6.92 o 
   3   4   3      943.18      856.55     10.29 o 
   4   4   3      254.00      274.76     13.54 o 
   5   4   3     2471.70     2416.61     20.57 o 
   6   4   3       99.13      123.41      8.01 o 
   7   4   3     6922.33     7891.45     57.72 o 
   8   4   3      603.11      661.16     24.43 o 
   9   4   3     1036.59     1196.29     51.06 o 
  10   4   3      106.91       95.98     23.75 o 
  11   4   3     1757.13     2045.36     45.18 o 
  12   4   3       36.72       68.91     16.16 o 
  13   4   3     3176.65     3967.49     48.95 o 
  14   4   3      211.16      195.13     32.31 o 
  15   4   3      517.33      558.39     42.77 o 
  16   4   3       43.63       32.67     42.70 o 
  17   4   3       28.80       17.00     37.79 o 
  18   4   3      164.38      146.70     41.54 o 
  19   4   3      115.44       72.15     43.43 o 
  20   4   3       56.54       43.55     45.36 o 
  21   4   3        1.64       -1.45     84.57 o 
  22   4   3       11.73       22.24     67.10 o 
 -23   5   3      238.03      247.00     70.91 o 
 -22   5   3      133.51      187.85     65.91 o 
 -21   5   3       24.02       27.70     61.15 o 
 -20   5   3      160.95      166.04     61.84 o 
 -19   5   3      217.53      116.56     58.75 o 
 -18   5   3      355.62      383.51     54.67 o 
 -17   5   3      237.59      282.73     53.69 o 
 -16   5   3      174.07       96.50     51.22 o 
 -15   5   3        1.30        4.92     23.47 o 
 -14   5   3      117.64       73.49     21.22 o 
 -13   5   3      785.48      748.00     23.77 o 
 -12   5   3     1656.04     1847.06     33.62 o 
 -11   5   3        6.40        2.89     17.40 o 
 -10   5   3     2940.60     3190.82     51.71 o 
  -9   5   3      756.64      861.21     38.67 o 
  -8   5   3      145.56      101.02     20.06 o 
  -7   5   3     1554.76     1779.65     35.09 o 
  -6   5   3       74.81       94.38     13.82 o 
  -5   5   3     2747.61     3216.88     30.67 o 
  -4   5   3     2258.43     2181.07     72.39 o 
  -3   5   3      207.94      196.34     11.41 o 
  -2   5   3    12551.22    14063.05     83.74 o 
  -1   5   3     2952.30     3130.96     23.73 o 
   0   5   3     3695.41     3705.35     28.41 o 
   1   5   3     6343.13     6398.19     33.07 o 
   2   5   3     1257.55     1728.64     26.58 o 
   3   5   3       20.10       18.39      8.05 o 
   4   5   3     3246.90     3337.02     29.00 o 
   5   5   3     1280.24     1377.61     20.50 o 
   6   5   3     5221.61     5549.60     57.47 o 
   7   5   3      869.64      758.04     18.75 o 
   8   5   3     3605.87     3991.95     52.78 o 
   9   5   3       63.01       95.89     16.88 o 
  10   5   3       27.10       15.26     11.10 o 
  11   5   3      449.59      462.26     19.02 o 
  12   5   3     1766.29     2019.69     71.90 o 
  13   5   3       84.08      171.87     76.60 o 
  14   5   3     1937.41     2171.79     44.82 o 
  15   5   3        0.11       19.03     34.53 o 
  16   5   3      440.52      481.58     40.83 o 
  17   5   3      329.99      354.09     41.92 o 
  18   5   3       10.47       15.99     42.23 o 
  19   5   3      190.38      198.11     62.81 o 
  20   5   3       60.23      105.63     62.65 o 
  21   5   3        0.73      -19.65     98.40 o 
  22   5   3      216.72      316.90     74.15 o 
  23   5   3       68.52       88.29     98.48 o 
 -22   6   3       33.26       21.76     71.09 o 
 -21   6   3      470.08      532.88     71.93 o 
 -20   6   3       17.29       50.57     61.15 o 
 -19   6   3      159.73      130.59     64.38 o 
 -18   6   3      118.66      138.43     56.41 o 
 -17   6   3       41.07       56.95     52.65 o 
 -16   6   3      631.22      647.60     57.79 o 
 -15   6   3      155.36      158.75     52.13 o 
 -14   6   3       61.40       32.23     29.75 o 
 -13   6   3      210.32      171.84     31.20 o 
 -12   6   3        7.14        7.21     19.29 o 
 -11   6   3       11.05       12.56     19.81 o 
 -10   6   3       57.90       64.57     17.01 o 
  -9   6   3      473.20      587.19     27.46 o 
  -8   6   3     2608.79     2810.39     43.93 o 
  -7   6   3      359.15      422.65     34.00 o 
  -6   6   3     1445.95     1505.40     34.17 o 
  -5   6   3     1711.13     1906.62     33.90 o 
  -4   6   3       21.52       13.68     16.92 o 
  -3   6   3     8505.02     9396.14    103.26 o 
  -2   6   3      912.65      894.16     20.58 o 
  -1   6   3     4200.71     4193.91     38.88 o 
   0   6   3     2178.89     2323.32     25.94 o 
   1   6   3      744.18      645.86     19.01 o 
   2   6   3     1891.15     1950.37     29.00 o 
   3   6   3    10280.60    10786.57     57.84 o 
   4   6   3      991.95      952.96     15.53 o 
   5   6   3     3628.69     3832.52     53.98 o 
   6   6   3       14.57       -0.57     16.86 o 
   7   6   3       66.97       22.11     16.80 o 
   8   6   3     3260.41     3237.38     29.80 o 
   9   6   3      163.80      129.23     29.82 o 
  10   6   3     2066.48     1985.19     85.44 o 
  11   6   3        1.02      -15.01     52.72 o 
  12   6   3      405.33      396.81     45.41 o 
  13   6   3      827.82      827.83    108.98 o 
  14   6   3       73.25       98.08     35.97 o 
  15   6   3     1942.76     2055.75     48.37 o 
  16   6   3      581.26      602.28     42.20 o 
  17   6   3      601.92      653.33     62.66 o 
  18   6   3      391.30      449.53     68.21 o 
  19   6   3       76.46       66.21     67.56 o 
  20   6   3        1.92       74.45     67.39 o 
  21   6   3      685.21      974.55     84.07 o 
  22   6   3        0.76       22.67    103.89 o 
 -21   7   3       66.58       95.64     74.28 o 
 -20   7   3       18.49       31.55     64.94 o 
 -19   7   3       66.17       57.26     66.71 o 
 -18   7   3      162.20      104.61     62.92 o 
 -17   7   3      203.02      159.92     62.31 o 
 -16   7   3      198.44      121.78     57.07 o 
 -15   7   3     1826.33     2081.61    109.50 o 
 -14   7   3        4.26       13.91     67.61 o 
 -13   7   3     1257.61     1488.81    150.50 o 
 -12   7   3     1200.40     1051.37     34.47 o 
 -11   7   3       63.26       22.95     26.99 o 
 -10   7   3     1285.17     1280.83     45.27 o 
  -9   7   3     3122.71     3535.57    143.57 o 
  -8   7   3      671.23      670.08     33.92 o 
  -7   7   3     5825.26     6162.21     45.60 o 
  -6   7   3      879.75      910.66     23.08 o 
  -5   7   3      456.56      422.26     20.63 o 
  -4   7   3       76.06       46.47     14.35 o 
  -3   7   3       12.19       -2.43     21.38 o 
  -2   7   3      799.92      797.65     21.19 o 
  -1   7   3      106.08       94.06     17.83 o 
   0   7   3       10.85       -6.60     16.99 o 
   1   7   3     1716.06     1683.85     23.92 o 
   2   7   3        3.76        7.56     16.74 o 
   3   7   3     8299.61     8457.90     52.82 o 
   4   7   3      634.55      569.19     17.26 o 
   5   7   3     3102.37     3260.10     31.05 o 
   6   7   3     2801.16     2749.98     32.04 o 
   7   7   3     1382.49     1130.26     25.98 o 
   8   7   3      527.42      510.64     23.69 o 
   9   7   3     5574.39     5549.96    113.53 o 
  10   7   3      508.19      461.65     48.00 o 
  11   7   3     2546.06     2629.93     82.37 o 
  12   7   3      239.80      215.74     51.90 o 
  13   7   3       92.01       14.86     50.61 o 
  14   7   3     1157.19     1122.01     63.69 o 
  15   7   3      864.81      946.64     61.19 o 
  16   7   3       50.41       42.36     56.08 o 
  17   7   3      308.96      357.91    111.59 o 
  18   7   3       87.02       36.67     63.74 o 
  19   7   3       75.14      106.81     65.78 o 
  20   7   3       34.32       27.43     98.90 o 
  21   7   3       54.84      131.20    103.81 o 
 -20   8   3      220.42      179.43    100.15 o 
 -19   8   3        0.14       14.15     67.20 o 
 -18   8   3      396.20      439.20     70.38 o 
 -17   8   3      546.28      505.44     68.13 o 
 -16   8   3       38.02       51.37     62.34 o 
 -15   8   3      291.43      178.85     58.65 o 
 -14   8   3      498.23      492.80     78.31 o 
 -13   8   3      145.43      171.62     77.10 o 
 -12   8   3       99.73      124.30     72.24 o 
 -11   8   3      719.09      632.46     60.95 o 
 -10   8   3       33.93       45.61     33.22 o 
  -9   8   3       32.33       57.78     33.58 o 
  -8   8   3     1177.20     1259.90     84.16 o 
  -7   8   3       43.03       32.31     20.15 o 
  -6   8   3     3519.13     3827.53     37.33 o 
  -5   8   3      255.86      264.77     23.93 o 
  -4   8   3     3404.70     3498.75     37.90 o 
  -3   8   3       96.65       51.07     23.75 o 
  -2   8   3      597.82      619.21     31.48 o 
  -1   8   3       51.83      131.11     29.03 o 
   0   8   3     9895.89    10100.24     57.93 o 
   1   8   3      343.06      299.84     22.42 o 
   2   8   3     7407.90     7294.20     48.29 o 
   3   8   3      285.24      282.69     20.12 o 
   4   8   3       24.33       12.80     18.07 o 
   5   8   3      472.82      439.16     18.80 o 
   6   8   3      522.91      487.28     25.77 o 
   7   8   3      173.28       95.89     22.45 o 
   8   8   3      735.23      662.77     42.18 o 
   9   8   3       23.53        7.83     43.18 o 
  10   8   3     1906.07     1716.25     67.98 o 
  11   8   3       88.74       84.50     51.82 o 
  12   8   3     1967.27     1928.02    126.34 o 
  13   8   3       58.82       69.95     51.67 o 
  14   8   3       76.83       49.22     56.79 o 
  15   8   3        3.24      -21.65     55.77 o 
  16   8   3      407.61      416.61     64.05 o 
  17   8   3       81.74       96.88     68.37 o 
  18   8   3     1040.68     1152.45     75.92 o 
  19   8   3        1.85       93.45     75.21 o 
 -19   9   3      152.17      201.40    103.06 o 
 -17   9   3       95.63      159.75     94.59 o 
 -16   9   3      223.73      288.01     96.69 o 
 -15   9   3      117.04      129.96     93.27 o 
 -14   9   3       21.69        6.47     79.03 o 
 -13   9   3      463.13      496.91     89.62 o 
 -12   9   3     1523.50     1533.80     88.53 o 
 -11   9   3       27.00       -5.79     78.00 o 
 -10   9   3      844.59      755.54     44.40 o 
  -9   9   3     1277.60     1278.49     47.22 o 
  -8   9   3      584.85      576.92     42.39 o 
  -7   9   3      680.82      767.31     41.31 o 
  -6   9   3      531.34      507.99     26.73 o 
  -5   9   3     1733.21     1772.10     33.67 o 
  -4   9   3       50.00       54.77     25.81 o 
  -3   9   3      458.20      367.07     28.19 o 
  -2   9   3        5.69       31.30     27.09 o 
  -1   9   3     6706.21     6438.60     61.55 o 
   0   9   3      344.69      368.79     36.52 o 
   1   9   3     6478.29     6391.40    100.01 o 
   2   9   3     1142.90     1080.00     28.38 o 
   3   9   3      460.47      453.77     28.10 o 
   4   9   3        2.04       -3.78     42.30 o 
   5   9   3       25.60      -15.17     33.47 o 
   6   9   3     1486.43     1329.02     35.92 o 
   7   9   3      956.31      871.08     34.63 o 
   8   9   3     2103.29     2016.25     58.77 o 
   9   9   3     2755.53     2741.72     63.10 o 
  10   9   3       13.86       77.19     49.10 o 
  11   9   3     1832.25     1778.13     63.39 o 
  12   9   3      895.68      995.86     78.10 o 
  13   9   3      560.99      562.18     61.95 o 
  14   9   3      157.66      111.02     61.14 o 
  15   9   3      335.81      342.45     63.18 o 
  16   9   3      104.04      184.54     68.22 o 
  17   9   3     1007.13     1132.13     78.88 o 
  18   9   3       10.16       62.19     73.53 o 
 -17  10   3       15.47        5.90    102.80 o 
 -16  10   3      559.43      622.23    102.78 o 
 -15  10   3       43.48      120.62    102.37 o 
 -14  10   3     1283.94     1281.21    101.36 o 
 -13  10   3      142.85      180.06     95.17 o 
 -12  10   3      101.21       74.25     80.93 o 
 -11  10   3      671.46      617.79     83.68 o 
 -10  10   3      394.21      285.67     76.62 o 
  -9  10   3      357.89      356.38     82.34 o 
  -8  10   3     1561.79     1474.65     52.80 o 
  -7  10   3       30.48       15.02     42.28 o 
  -6  10   3     1313.78     1276.38     50.03 o 
  -5  10   3      228.41      219.60     46.62 o 
  -4  10   3      247.87      236.69     29.72 o 
  -3  10   3      836.07      807.24     34.08 o 
  -2  10   3      294.54      230.90     30.73 o 
  -1  10   3      334.42      280.45     31.31 o 
   0  10   3       80.06       45.38     29.28 o 
   1  10   3      541.49      411.00     38.38 o 
   2  10   3      965.02      873.99     30.36 o 
   3  10   3       37.03       12.68     34.07 o 
   4  10   3     2544.42     2465.14     53.84 o 
   5  10   3      660.60      542.54     36.21 o 
   6  10   3        9.11       -6.67     38.02 o 
   7  10   3     1812.98     1558.19     87.68 o 
   8  10   3     1883.82     1894.28     96.18 o 
   9  10   3      318.45      319.13     81.77 o 
  10  10   3     3073.99     2875.97    114.13 o 
  11  10   3       67.44       93.30     93.01 o 
  12  10   3      435.15      228.64     98.13 o 
  13  10   3      231.97      192.40     66.64 o 
  14  10   3      493.36      447.33     67.91 o 
  15  10   3      226.05      262.42    123.45 o 
  16  10   3      451.99      459.67     73.45 o 
  17  10   3      176.95      186.03     97.25 o 
 -15  11   3       44.46        7.98    111.42 o 
 -14  11   3      197.87      174.14     99.12 o 
 -13  11   3        4.80       19.73     99.66 o 
 -12  11   3      150.95      147.04     96.06 o 
 -11  11   3      212.86      234.53     91.32 o 
 -10  11   3      154.19      139.72     87.82 o 
  -8  11   3     1625.23     1625.44     58.19 o 
  -7  11   3      835.64      730.68     52.85 o 
  -6  11   3        3.97        8.41     47.11 o 
  -5  11   3      279.65      262.97     49.53 o 
  -4  11   3     3319.45     3279.75     65.03 o 
  -3  11   3       51.19       64.48     45.51 o 
  -2  11   3     2525.34     2336.18     45.01 o 
  -1  11   3      132.21       99.38     34.33 o 
   0  11   3       47.03       -9.19     43.59 o 
   1  11   3      418.65      361.06     48.23 o 
   2  11   3      215.90      149.62     49.07 o 
   3  11   3      146.30      145.76     67.51 o 
   4  11   3     1149.45     1086.66     58.79 o 
   5  11   3       17.13       88.83     95.15 o 
   6  11   3     1711.84     1569.39     90.70 o 
   7  11   3      131.50       62.85     78.25 o 
   8  11   3       61.43       60.77     79.53 o 
   9  11   3      123.77       43.78     90.03 o 
  10  11   3       23.42       16.58     87.20 o 
  11  11   3      156.73      101.65     90.67 o 
  12  11   3        5.29      -16.76     92.74 o 
  14  11   3     1058.60      982.52    117.05 o 
 -13  12   3      323.15      384.53    102.80 o 
 -12  12   3       27.09       -9.75     99.54 o 
 -11  12   3      318.78      385.63     99.97 o 
 -10  12   3      142.16       55.00     91.03 o 
  -9  12   3      470.31      386.78     92.56 o 
  -7  12   3        5.81       -8.93     83.57 o 
  -6  12   3       36.55       20.52     52.59 o 
  -5  12   3     1767.56     1661.26     62.06 o 
  -4  12   3      112.16      119.28     51.86 o 
  -3  12   3      470.92      463.27     51.35 o 
  -2  12   3       46.17       11.98     63.93 o 
  -1  12   3      135.28       90.98     72.57 o 
   0  12   3      919.76      862.87     54.58 o 
   1  12   3      364.52      323.78     52.26 o 
   2  12   3       65.60      -17.96     51.03 o 
   3  12   3      155.87      138.30     56.40 o 
   4  12   3      492.65      550.75     58.60 o 
   5  12   3     2010.99     2188.39     98.08 o 
   6  12   3      421.75      506.03     87.78 o 
   7  12   3     1337.46     1235.39     95.43 o 
   8  12   3        0.37       37.70     88.33 o 
   9  12   3      420.97      387.81     99.82 o 
  10  12   3       46.51      111.24     94.54 o 
  11  12   3      271.68      205.36    101.38 o 
  12  12   3        0.38       52.20    109.49 o 
  13  12   3     1436.53     1633.94    126.74 o 
 -11  13   3       16.48       12.64    103.60 o 
 -10  13   3      697.78      785.51    112.55 o 
  -8  13   3       27.37      -11.44     94.32 o 
  -7  13   3       61.04       25.63     87.44 o 
  -6  13   3      269.53      201.87     85.41 o 
  -5  13   3      462.84      386.86     58.77 o 
  -4  13   3       99.89       99.56     62.35 o 
  -3  13   3      117.02       51.74     80.80 o 
  -2  13   3      328.26      312.29     84.12 o 
  -1  13   3      138.55      173.30     84.77 o 
   0  13   3      279.18      224.34     89.24 o 
   1  13   3      299.91      206.48     89.70 o 
   2  13   3        9.34      -12.72     73.54 o 
   4  13   3      171.81       40.36     81.97 o 
   5  13   3        6.83      -10.18     86.57 o 
   6  13   3      736.80      771.34     98.11 o 
   7  13   3       19.94       84.22     93.48 o 
   8  13   3     1112.53     1191.04    108.00 o 
   9  13   3       70.19       79.47    104.31 o 
  10  13   3        5.82      -17.38    101.10 o 
  -9  14   3       79.52      100.73    100.22 o 
  -8  14   3       60.06      -22.02     98.76 o 
  -7  14   3       56.53       68.39     93.09 o 
  -3  14   3      867.63      751.85     92.00 o 
  -2  14   3        5.84       81.92     88.66 o 
  -1  14   3      564.86      516.71     95.72 o 
   0  14   3      435.95      257.18     97.84 o 
   4  14   3        6.73       33.38     89.76 o 
   5  14   3      114.94       93.52     92.83 o 
   6  14   3        2.30       19.01     93.25 o 
   7  14   3       52.24      -16.40     95.71 o 
 -24   0   4     2538.58     2550.77    108.40 o 
 -22   0   4     2624.40     2453.38     98.08 o 
 -20   0   4      765.38      583.18     37.13 o 
 -18   0   4     2413.79     2330.77     48.73 o 
 -16   0   4      526.75      393.11     35.80 o 
 -14   0   4     3104.41     3223.37     85.91 o 
 -12   0   4     3691.57     3230.55     58.19 o 
 -10   0   4      828.06     1031.86     36.10 o 
  -8   0   4     6255.05     6718.42     56.76 o 
  -4   0   4    69462.27    69057.05    464.07 o 
   2   0   4    45669.03    50040.36    319.03 o 
   4   0   4     8102.58     8406.52     71.09 o 
   6   0   4     6329.82     7935.09    240.66 o 
   8   0   4    22585.01    22709.40     99.97 o 
  10   0   4    15766.09    15836.88     72.50 o 
  12   0   4    13677.60    13314.48     74.60 o 
  14   0   4     2423.19     2367.73     44.02 o 
  16   0   4     1774.24     1633.26    122.64 o 
  18   0   4     6920.21     6386.39    116.18 o 
  20   0   4     3269.32     3297.31    105.60 o 
  22   0   4      106.93      114.26     86.74 o 
  24   0   4      702.17      709.65    105.33 o 
 -25   1   4      395.75      432.76     96.88 o 
 -24   1   4       46.73       22.29     88.99 o 
 -23   1   4      877.08      863.37     91.63 o 
 -22   1   4        0.12       14.06     77.24 o 
 -21   1   4      270.41      222.71     34.58 o 
 -20   1   4      175.99       67.38     37.78 o 
 -19   1   4       33.72      -10.61     31.74 o 
 -18   1   4       44.13        5.60     23.55 o 
 -17   1   4       43.53       34.24     21.57 o 
 -16   1   4     4041.77     3879.76     33.15 o 
 -15   1   4     5549.31     5499.45     54.73 o 
 -14   1   4        3.39       43.52     19.05 o 
 -13   1   4     5731.06     5679.64     32.63 o 
 -12   1   4     6535.22     6197.46     35.98 o 
 -11   1   4      254.45      260.92     16.13 o 
 -10   1   4     5704.10     5605.50     34.73 o 
  -9   1   4     7206.31     7214.48     96.96 o 
  -8   1   4     1072.48     1109.79     19.99 o 
  -7   1   4    12072.52    10788.48     43.80 o 
  -6   1   4     2379.90     2090.95     41.01 o 
  -5   1   4     1188.80     1070.66     24.57 o 
  -4   1   4     3437.46     4664.79    151.94 o 
  -3   1   4    50935.09    54918.77    857.49 o 
   2   1   4    29507.89    33836.57    170.67 o 
   3   1   4      253.83      138.64      9.01 o 
   4   1   4     5184.55     5663.87     18.03 o 
   5   1   4     5289.47     5262.07     32.28 o 
   6   1   4    15201.22    15205.85     48.69 o 
   7   1   4       76.85      188.40     10.20 o 
   8   1   4     4762.84     4642.35     34.04 o 
   9   1   4    16130.49    15934.68     62.39 o 
  10   1   4      153.94      189.46     17.16 o 
  11   1   4    15377.27    14310.18     69.95 o 
  12   1   4     2276.85     2210.25     27.80 o 
  13   1   4      376.61      359.70     21.73 o 
  14   1   4      318.95      231.59     22.45 o 
  15   1   4      270.23      229.22     25.49 o 
  16   1   4       52.85       65.02     25.34 o 
  17   1   4     1570.36     1421.74     41.93 o 
  18   1   4        4.08       32.75     37.38 o 
  19   1   4     1469.58     1285.25     47.58 o 
  20   1   4       23.26       10.74     57.11 o 
  21   1   4      902.88      750.40     66.65 o 
  22   1   4       18.13       53.66     84.53 o 
  23   1   4        2.59       -8.85     65.10 o 
  24   1   4       81.33        5.32     96.84 o 
 -25   2   4      343.24      322.44    101.21 o 
 -24   2   4       18.22      -26.16     89.29 o 
 -23   2   4        1.60      -19.08     83.55 o 
 -22   2   4       23.04       46.84     55.78 o 
 -21   2   4      901.53      762.37     46.09 o 
 -20   2   4     1518.71     1416.66     46.02 o 
 -19   2   4     2032.64     1938.76     47.10 o 
 -18   2   4      149.75       90.65     28.17 o 
 -17   2   4       20.05       12.66     21.41 o 
 -16   2   4     2656.03     2642.47     29.74 o 
 -15   2   4       50.17       42.33     18.63 o 
 -14   2   4     5143.61     4973.84     50.25 o 
 -13   2   4        9.97       36.71     18.65 o 
 -12   2   4     2212.29     1934.59     26.12 o 
 -11   2   4     1505.23     1613.22     25.11 o 
 -10   2   4      551.96      513.59     15.70 o 
  -9   2   4    11017.34    10869.67    184.98 o 
  -8   2   4    13290.37    13525.76    274.63 o 
  -7   2   4     3437.79     3371.14     46.94 o 
  -6   2   4     8020.81     8971.51    111.62 o 
  -5   2   4      684.59      581.76      8.09 o 
  -4   2   4    21297.44    22990.39    252.96 o 
  -3   2   4    88521.59    75743.94   1605.40 o 
  -2   2   4     4226.99     4926.97     49.37 o 
  -1   2   4    14960.93    10356.22     38.35 o 
   0   2   4    13212.43    13156.23     61.22 o 
   1   2   4     1029.05      554.72     46.80 o 
   2   2   4     1327.51     1573.73     17.39 o 
   3   2   4      178.67      223.31     23.71 o 
   4   2   4    25071.63    24268.84    376.08 o 
   5   2   4    25068.91    27084.63    114.21 o 
   6   2   4     6513.76     6677.12     26.63 o 
   7   2   4    33590.05    33909.36     66.69 o 
   8   2   4     4639.70     4256.47     69.45 o 
   9   2   4      453.44      460.09     12.79 o 
  10   2   4    15948.89    15318.39     87.47 o 
  11   2   4       62.97       64.02     12.08 o 
  12   2   4     1396.80     1243.55     17.54 o 
  13   2   4     3534.58     3383.99     25.37 o 
  14   2   4       25.68       56.98     16.59 o 
  15   2   4     6499.93     6420.89     70.73 o 
  16   2   4     1251.59     1264.24     40.78 o 
  17   2   4     1530.85     1508.82     44.93 o 
  18   2   4      338.94      289.83     39.94 o 
  19   2   4      150.95      125.61     41.32 o 
  20   2   4      137.28      100.45     43.11 o 
  21   2   4      644.82      674.93     64.15 o 
  22   2   4      271.78      289.90     64.82 o 
  23   2   4      470.29      467.86    106.10 o 
 -24   3   4       58.87       79.38     92.87 o 
 -23   3   4      243.61      220.07     69.49 o 
 -22   3   4      253.12      208.24     59.91 o 
 -21   3   4      136.86      123.26     56.75 o 
 -20   3   4     1017.97      903.63     59.63 o 
 -19   3   4       65.41       46.35     35.94 o 
 -18   3   4     1296.23     1268.87     40.94 o 
 -17   3   4     1011.58      986.98     31.06 o 
 -16   3   4        7.71       29.43     22.58 o 
 -15   3   4      446.01      358.78     19.19 o 
 -14   3   4     1901.39     1825.69     23.39 o 
 -13   3   4       59.92       33.79     19.45 o 
 -12   3   4       59.46       37.04     17.62 o 
 -11   3   4     1695.09     1681.47     24.97 o 
 -10   3   4      702.46      650.85     16.60 o 
  -9   3   4      578.54      544.35     20.77 o 
  -8   3   4     6922.32     6214.86     31.14 o 
  -7   3   4    12997.73    12691.75     91.55 o 
  -6   3   4       51.96       98.42      8.61 o 
  -5   3   4     4629.15     3957.42     27.39 o 
  -4   3   4    31742.38    31015.77    632.46 o 
  -3   3   4      178.62      273.31     13.59 o 
  -2   3   4    10865.34    11921.08     62.16 o 
  -1   3   4     9013.33     9862.23     56.02 o 
   0   3   4     4965.49     5977.22     43.76 o 
   1   3   4    18105.16    18570.46    275.95 o 
   2   3   4    10157.86     8674.52     97.91 o 
   3   3   4     3066.60     3292.95     26.26 o 
   4   3   4    16523.24    14451.03     24.27 o 
   5   3   4     1474.59     1444.14     24.51 o 
   6   3   4     9810.55     9513.45     79.04 o 
   7   3   4     1622.09     1803.05     34.92 o 
   8   3   4     4712.59     4273.55     69.08 o 
   9   3   4      699.61      649.77     13.69 o 
  10   3   4     2405.35     2282.95     26.60 o 
  11   3   4      338.98      297.47      9.94 o 
  12   3   4     5380.65     4836.52     71.40 o 
  13   3   4     2064.22     2081.71     40.01 o 
  14   3   4     6252.64     5939.37     56.23 o 
  15   3   4      194.41      248.80     36.22 o 
  16   3   4     3890.19     3980.98     89.28 o 
  17   3   4     2406.97     2244.25     49.80 o 
  18   3   4       87.07       76.18     40.07 o 
  19   3   4      985.58     1000.61     48.50 o 
  20   3   4      404.68      411.36     46.64 o 
  21   3   4       17.82       37.54     47.29 o 
  22   3   4     1031.96     1054.53     69.64 o 
  23   3   4       87.68       49.10    107.47 o 
 -24   4   4        0.70        2.09     90.19 o 
 -23   4   4        0.03      -25.44     89.66 o 
 -22   4   4       38.07       76.52     86.99 o 
 -21   4   4       20.78       -6.34     57.73 o 
 -20   4   4      197.65      130.28     55.01 o 
 -19   4   4     1128.46     1069.90     60.65 o 
 -18   4   4        0.25       29.18     48.56 o 
 -17   4   4     4174.99     4092.22     64.04 o 
 -16   4   4      360.53      338.89     25.28 o 
 -15   4   4      585.83      510.57     27.57 o 
 -14   4   4      314.24      231.99     17.12 o 
 -13   4   4     2618.25     2556.32     46.04 o 
 -12   4   4      219.74      191.22     18.60 o 
 -11   4   4    13203.82    12901.80     81.30 o 
 -10   4   4       40.27       28.15      8.26 o 
  -9   4   4     2357.22     2366.89     27.42 o 
  -8   4   4       62.59       24.56     12.16 o 
  -7   4   4     1119.09      996.70     14.95 o 
  -6   4   4       92.43       99.66     12.29 o 
  -5   4   4     1310.10     1154.06     17.85 o 
  -4   4   4    11418.88    13191.64     55.15 o 
  -3   4   4     2580.35     2344.46     14.57 o 
  -2   4   4     2924.89     3330.06     24.06 o 
  -1   4   4    12893.57    12877.86     52.49 o 
   0   4   4     1310.48     1665.18     14.04 o 
   1   4   4      897.10      726.54     17.58 o 
   2   4   4       17.13       -7.14      8.91 o 
   3   4   4       15.68       -2.42      6.16 o 
   4   4   4     4659.31     5448.08     36.75 o 
   5   4   4     8516.92     7933.30     43.38 o 
   6   4   4     4047.37     3914.04     19.89 o 
   7   4   4    21926.75    20823.47    190.11 o 
   8   4   4        1.22       26.06     10.49 o 
   9   4   4    10050.24    10166.43    125.41 o 
  10   4   4      315.90      319.02     27.86 o 
  11   4   4     4194.96     3895.19     90.54 o 
  12   4   4      701.77      773.64     43.88 o 
  13   4   4     9971.89     9605.14     84.65 o 
  14   4   4      130.15      121.04     34.21 o 
  15   4   4     2540.40     2375.59     47.76 o 
  16   4   4        0.75       10.21     49.91 o 
  17   4   4       33.48       36.93     39.81 o 
  18   4   4      279.95      230.47     44.23 o 
  19   4   4       11.38       -2.93     58.70 o 
  20   4   4       48.44       20.32     45.23 o 
  21   4   4       10.34       59.76     85.15 o 
  22   4   4       85.48       79.08     68.87 o 
 -24   5   4       97.34       60.58     96.89 o 
 -23   5   4      413.85      352.23     70.29 o 
 -22   5   4       42.47       17.65     66.00 o 
 -21   5   4        4.50       -7.38     62.59 o 
 -20   5   4      391.85      349.98     62.78 o 
 -19   5   4      244.53       99.04     55.48 o 
 -18   5   4     1156.08     1068.68     59.98 o 
 -17   5   4      947.12      922.54    137.44 o 
 -16   5   4      828.22      714.66    116.46 o 
 -15   5   4        3.20       -9.00     31.64 o 
 -14   5   4        3.27        8.84     22.15 o 
 -13   5   4     1349.70     1199.03     33.84 o 
 -12   5   4     2991.44     2954.30     34.09 o 
 -11   5   4       50.16       32.00     16.89 o 
 -10   5   4     5954.80     5804.26    120.02 o 
  -9   5   4     2022.22     1907.77     24.37 o 
  -8   5   4     1354.91     1015.71     28.23 o 
  -7   5   4      757.68      722.44     25.58 o 
  -6   5   4       88.06       72.96     14.69 o 
  -5   5   4     6011.44     5420.24     39.56 o 
  -4   5   4     3499.75     3064.30     30.00 o 
  -3   5   4      454.82      422.50     14.73 o 
  -2   5   4    20282.20    19511.77    107.04 o 
  -1   5   4     1729.08     1584.81     21.72 o 
   0   5   4     6965.92     6245.69     57.39 o 
   1   5   4     8716.57     7823.89    122.00 o 
   2   5   4        9.09       10.01     10.55 o 
   3   5   4      476.94      346.77     14.50 o 
   4   5   4     3698.27     3015.25     36.33 o 
   5   5   4      674.75      672.55     18.36 o 
   6   5   4    10353.27     9443.20     46.72 o 
   7   5   4        7.13       54.59      8.68 o 
   8   5   4     9087.10     8726.73     49.75 o 
   9   5   4      358.11      292.02     14.10 o 
  10   5   4      228.42      208.34     10.29 o 
  11   5   4     2284.37     2082.01     51.35 o 
  12   5   4     3525.28     3421.24    121.25 o 
  13   5   4     1051.33      951.50     48.46 o 
  14   5   4     4974.64     4704.00     70.62 o 
  15   5   4      204.25      252.96     38.56 o 
  16   5   4      944.24      787.77     43.36 o 
  17   5   4      538.87      534.96     43.24 o 
  18   5   4       20.45       28.66     43.07 o 
  19   5   4      430.26      435.94     62.96 o 
  20   5   4      227.00      243.19     65.08 o 
  21   5   4       34.86       51.39     94.11 o 
  22   5   4      267.42      382.27    100.08 o 
 -23   6   4       12.41       87.08     99.86 o 
 -22   6   4       90.06       57.58     69.80 o 
 -21   6   4      434.36      438.31     66.59 o 
 -20   6   4      167.66      261.99     66.71 o 
 -19   6   4      199.55      174.61     59.80 o 
 -18   6   4       74.32       26.09     58.04 o 
 -17   6   4        6.91       10.77     53.51 o 
 -16   6   4      866.03      834.40     59.00 o 
 -15   6   4       27.38       10.69     70.86 o 
 -14   6   4      177.56      138.61     31.54 o 
 -13   6   4        1.84       25.84     39.13 o 
 -12   6   4      115.14      101.71     28.57 o 
 -11   6   4        8.67       -5.68     18.73 o 
 -10   6   4       45.56       28.78     15.47 o 
  -9   6   4     1138.38     1112.13     22.79 o 
  -8   6   4     1119.64     1322.53     70.03 o 
  -7   6   4     1042.10     1138.20     24.27 o 
  -6   6   4     1118.17     1075.60     26.64 o 
  -5   6   4     1609.39     1500.24     25.68 o 
  -4   6   4      325.53      332.81     18.48 o 
  -3   6   4     7563.71     7127.00    135.00 o 
  -2   6   4       42.78       16.97     17.89 o 
  -1   6   4     2158.70     2055.96     27.41 o 
   0   6   4      684.05      656.68     18.03 o 
   1   6   4      337.20      173.98     15.35 o 
   2   6   4     1716.56     1589.89     43.81 o 
   3   6   4     8435.90     7764.45    109.20 o 
   4   6   4     5791.49     5371.69     27.26 o 
   5   6   4     3952.44     4068.89     46.46 o 
   6   6   4      137.79      105.14     17.11 o 
   7   6   4      223.94      209.08     22.16 o 
   8   6   4     2440.72     2122.68     36.59 o 
   9   6   4        3.89       39.35     16.12 o 
  10   6   4     2938.51     2880.55     57.94 o 
  11   6   4      181.07      133.67     42.67 o 
  12   6   4      864.99      803.96     55.15 o 
  13   6   4     1229.05     1244.69     58.08 o 
  14   6   4      154.29      178.85     49.15 o 
  15   6   4     1526.82     1521.22     47.17 o 
  16   6   4      327.09      396.21     49.84 o 
  17   6   4      429.67      460.43     66.65 o 
  18   6   4      317.61      419.24     77.99 o 
  19   6   4      158.34      103.68     67.50 o 
  20   6   4      100.73      169.26     68.69 o 
  21   6   4      869.50     1057.79    130.42 o 
  22   6   4       83.92       70.39    104.93 o 
 -21   7   4      201.28      202.92     70.15 o 
 -20   7   4        1.69       39.93     68.45 o 
 -19   7   4      139.90      163.47     61.58 o 
 -18   7   4       89.33       79.72     62.51 o 
 -17   7   4      121.49      122.57     62.87 o 
 -16   7   4      188.99      116.44     56.74 o 
 -15   7   4     1422.91     1630.22     61.69 o 
 -14   7   4      169.00      151.72     48.44 o 
 -13   7   4     1385.19     1602.22     73.08 o 
 -12   7   4      274.22      222.46     42.61 o 
 -11   7   4      122.81      104.88     33.58 o 
 -10   7   4     1134.50     1085.82     39.42 o 
  -9   7   4     1732.51     1987.95    146.87 o 
  -8   7   4       62.65       74.41     19.10 o 
  -7   7   4     2307.41     2154.19     66.34 o 
  -6   7   4      419.34      384.50     21.81 o 
  -5   7   4      528.98      508.66     26.72 o 
  -4   7   4       58.01       35.52     22.91 o 
  -3   7   4       91.61       73.64     19.77 o 
  -2   7   4      180.33      165.11     21.15 o 
  -1   7   4      328.08      327.22     20.41 o 
   0   7   4       63.40       12.96     19.74 o 
   1   7   4      329.92      317.34     24.60 o 
   2   7   4       10.83       44.93     17.24 o 
   3   7   4     8292.47     8136.35     50.95 o 
   4   7   4     1145.24     1091.91     19.61 o 
   5   7   4     5825.83     5804.65    123.61 o 
   6   7   4     2974.49     2736.23     54.32 o 
   7   7   4      238.86      219.97     23.49 o 
   8   7   4      133.99      158.33     29.59 o 
   9   7   4     4478.04     4596.24    143.90 o 
  10   7   4      932.94      890.37     62.44 o 
  11   7   4     2582.51     2673.90     62.55 o 
  12   7   4      914.19      845.82     52.30 o 
  13   7   4      237.61      248.78     50.80 o 
  14   7   4      470.85      638.47     74.06 o 
  15   7   4      199.58      229.00     59.56 o 
  16   7   4        1.34       29.96     77.17 o 
  17   7   4      187.60      173.05     64.63 o 
  18   7   4       48.85       58.60     93.96 o 
  19   7   4      143.77      136.50     69.93 o 
  20   7   4       70.21       45.81     73.05 o 
 -20   8   4        8.90       73.09    106.01 o 
 -19   8   4        0.31       -9.80     95.47 o 
 -18   8   4      106.66       98.96     90.67 o 
 -17   8   4      194.79      197.55     85.77 o 
 -16   8   4       47.41      156.43     80.13 o 
 -15   8   4      179.69       69.39     75.88 o 
 -14   8   4      194.42      232.84     75.67 o 
 -13   8   4       27.55       46.26     76.40 o 
 -12   8   4      252.78      327.72     41.42 o 
 -11   8   4      149.75      134.92     38.56 o 
 -10   8   4        2.69      -13.26     35.21 o 
  -9   8   4       76.54       72.06     34.56 o 
  -8   8   4      540.49      596.80     38.14 o 
  -7   8   4       10.21       29.12     21.25 o 
  -6   8   4     1259.97     1495.19     35.18 o 
  -5   8   4      214.52      193.27     23.50 o 
  -4   8   4     1115.43     1255.64     34.87 o 
  -3   8   4        2.32       16.23     47.19 o 
  -2   8   4        0.81       10.61     28.95 o 
  -1   8   4       70.85      108.09     30.56 o 
   0   8   4     1973.92     2150.63     89.03 o 
   1   8   4       48.23      131.42     24.94 o 
   2   8   4     3189.39     3348.46     36.26 o 
   3   8   4        0.68      116.09     19.39 o 
   4   8   4      243.90      205.59     19.44 o 
   5   8   4      224.88      171.46     23.21 o 
   6   8   4       27.45       18.26     21.96 o 
   7   8   4       39.84       10.07     22.51 o 
   8   8   4      250.61      205.73     34.59 o 
   9   8   4       48.87       31.92     43.42 o 
  10   8   4     1007.60     1154.32     94.14 o 
  11   8   4      311.13      200.30     50.72 o 
  12   8   4      896.02     1212.05    101.55 o 
  13   8   4      241.85      252.05     55.79 o 
  14   8   4       41.24      122.07     60.22 o 
  15   8   4       16.04       31.23     59.49 o 
  16   8   4      121.85      151.51     63.50 o 
  17   8   4      151.65      173.13     68.52 o 
  18   8   4      515.18      711.02     74.52 o 
  19   8   4       99.66      151.53     73.48 o 
 -19   9   4        1.64       93.20    108.45 o 
 -17   9   4        4.72       55.77    100.50 o 
 -16   9   4       49.27      164.57     95.57 o 
 -15   9   4       28.68      131.04     82.87 o 
 -14   9   4        1.88       37.68     81.14 o 
 -13   9   4      165.75      284.20     88.68 o 
 -12   9   4      314.63      591.42     79.59 o 
 -11   9   4        3.60        6.16     41.17 o 
 -10   9   4      279.80      385.12     44.47 o 
  -9   9   4      136.58      214.75     59.34 o 
  -8   9   4      227.57      294.28     41.16 o 
  -7   9   4       37.69      165.11     48.01 o 
  -6   9   4      236.07      267.47     26.51 o 
  -5   9   4      268.32      434.97     28.40 o 
  -4   9   4      176.48      129.25     26.23 o 
  -3   9   4      334.12      286.22     28.93 o 
  -2   9   4      152.00      152.15     27.77 o 
  -1   9   4      460.95      843.19     47.33 o 
   0   9   4      372.13      363.06     29.52 o 
   1   9   4     1642.29     1935.92     31.67 o 
   2   9   4      743.20      754.56     26.04 o 
   3   9   4      432.66      548.49     24.03 o 
   4   9   4       41.16       41.27     28.47 o 
   5   9   4        2.13      -11.48     29.07 o 
   6   9   4      376.88      330.89     32.03 o 
   7   9   4      437.08      417.54     59.14 o 
   8   9   4      693.02      849.68    128.46 o 
   9   9   4      690.78      981.68     87.38 o 
  10   9   4       65.42       75.30     61.23 o 
  11   9   4      366.04      735.96    137.24 o 
  12   9   4       16.08      229.10     56.76 o 
  13   9   4       38.84      238.43     58.13 o 
  14   9   4        7.92       37.20     62.36 o 
  15   9   4       52.14      159.21     63.36 o 
  16   9   4        8.82       48.21     67.65 o 
  17   9   4      208.30      443.56     71.21 o 
  18   9   4      108.06      100.21     74.45 o 
 -17  10   4       11.76       13.39    109.20 o 
 -16  10   4       41.39      310.94    109.93 o 
 -15  10   4        0.32      152.32     92.65 o 
 -14  10   4      223.54      871.99    103.20 o 
 -13  10   4       36.65      153.70     88.28 o 
 -12  10   4        4.06       69.76     89.38 o 
 -11  10   4      105.21      247.26     82.66 o 
 -10  10   4       39.73       75.90     44.97 o 
  -9  10   4       41.78      110.50     45.88 o 
  -8  10   4       56.20      221.79     45.38 o 
  -7  10   4        4.20      -16.77     41.69 o 
  -6  10   4       58.72      164.26     43.62 o 
  -5  10   4        8.42       99.29     41.76 o 
  -4  10   4        0.30       24.81     29.30 o 
  -3  10   4        1.56       47.12     29.70 o 
  -2  10   4        7.91       -1.70     29.57 o 
  -1  10   4       71.68       58.67     30.37 o 
   0  10   4        5.39      -23.48     30.28 o 
   1  10   4      212.13      239.96     30.93 o 
   2  10   4      206.29      234.82     43.52 o 
   3  10   4       67.88       59.39     61.68 o 
   4  10   4      299.97      543.17     40.93 o 
   5  10   4       22.15      141.93     33.86 o 
   7  10   4      233.11      420.21     64.47 o 
   8  10   4      371.65      406.45     80.51 o 
   9  10   4      217.99      250.61     87.29 o 
  10  10   4      372.10      906.55     99.32 o 
  11  10   4       45.88      126.90     58.36 o 
  12  10   4       24.32      138.04    101.84 o 
  14  10   4       95.89       58.19     66.62 o 
  15  10   4      100.86       96.65     83.88 o 
  16  10   4      109.30      184.21     73.26 o 
 -16  11   4        2.21       71.40    116.46 o 
 -15  11   4        1.79       -5.80    100.21 o 
 -14  11   4       23.47       65.74    105.05 o 
 -13  11   4        0.09       53.77     91.73 o 
 -12  11   4        0.29       17.13     85.99 o 
 -11  11   4        5.12       60.06     87.41 o 
 -10  11   4        2.54       76.84     83.33 o 
  -9  11   4        2.97       26.46     79.04 o 
  -8  11   4       33.69      453.08     52.91 o 
  -7  11   4       22.91      176.25     48.55 o 
  -6  11   4       31.57      -13.22     47.91 o 
  -5  11   4       31.66       18.83     47.61 o 
  -4  11   4       44.71      718.18    139.17 o 
  -3  11   4       10.82       69.34     33.48 o 
  -2  11   4       96.99      574.23     37.70 o 
  -1  11   4       39.63       -2.15     33.94 o 
   1  11   4       17.74       60.30     45.97 o 
   2  11   4        0.83      -14.35     61.46 o 
   3  11   4        1.90       42.71     60.17 o 
   4  11   4       15.46      369.28    124.88 o 
   5  11   4       20.36       72.20     53.18 o 
   6  11   4       45.46      392.68     91.05 o 
   7  11   4       46.49       40.24     82.63 o 
   8  11   4       12.04       30.27     80.50 o 
   9  11   4       15.48      138.05     88.28 o 
  10  11   4       24.43      -16.73     86.74 o 
  14  11   4       45.12      194.48    106.09 o 
 -14  12   4        4.34       71.10    111.38 o 
 -13  12   4        4.97      176.37    109.56 o 
 -12  12   4        1.19       29.55    100.30 o 
 -11  12   4        0.13      269.02     99.99 o 
 -10  12   4        2.97       49.85     96.45 o 
  -9  12   4        0.99      172.91     90.57 o 
  -8  12   4        0.02       58.42     84.34 o 
  -7  12   4        0.89      -25.31     67.52 o 
  -6  12   4        1.46       12.93     52.07 o 
  -5  12   4        1.48      446.84     58.67 o 
  -4  12   4        0.54       58.64     49.94 o 
  -3  12   4        2.88       16.50     49.18 o 
  -2  12   4        2.74      -13.78     61.42 o 
  -1  12   4        3.85       16.11     47.59 o 
   0  12   4       12.97      164.42     50.64 o 
   1  12   4       11.90      127.12     51.86 o 
   3  12   4        0.46      -19.27     81.23 o 
   4  12   4       22.28      133.24     55.60 o 
   5  12   4       22.95      476.10     65.20 o 
   6  12   4       54.79      151.90     87.47 o 
   7  12   4       14.99      386.68     94.33 o 
   8  12   4       16.75      110.82     94.12 o 
   9  12   4        2.21      221.04     93.10 o 
  10  12   4        0.49      122.54    101.51 o 
  11  12   4        0.52      128.59    102.82 o 
  12  12   4       23.65      124.48    102.40 o 
 -11  13   4        0.53        3.51    100.62 o 
 -10  13   4        2.33      541.51    103.70 o 
  -7  13   4        1.13      -11.63     87.93 o 
  -6  13   4        0.05       25.42     85.87 o 
  -5  13   4        0.73       88.74     56.63 o 
  -4  13   4        0.04       37.75     78.89 o 
  -3  13   4        0.28       17.76     79.88 o 
  -2  13   4        1.98       96.93     82.73 o 
  -1  13   4        5.86       21.36     80.77 o 
   0  13   4        2.75      138.02     83.49 o 
   1  13   4        5.07       91.59     57.73 o 
   2  13   4        0.78      -18.85     58.20 o 
   5  13   4        2.99      -15.05     87.88 o 
   6  13   4        1.19      249.39     95.81 o 
   7  13   4       14.12        7.40     97.04 o 
   8  13   4        2.23      569.10    108.04 o 
   9  13   4        4.16       34.10     99.64 o 
  10  13   4        0.75       16.06    107.82 o 
  -9  14   4        5.35       35.22    101.38 o 
  -7  14   4        5.62       64.86     95.50 o 
  -3  14   4       24.10      364.08     94.03 o 
  -2  14   4        5.29       18.52     93.06 o 
  -1  14   4       26.85      228.65     96.32 o 
   0  14   4       20.02       85.33     96.85 o 
   1  14   4        0.13      -24.87     98.51 o 
   4  14   4        1.47      -11.51     89.32 o 
   5  14   4        1.37      -14.33     92.28 o 
   6  14   4        0.35       13.05     96.48 o 
   7  14   4        1.83      -17.01    100.17 o 
 -23   0   5        0.12       18.60     77.83 o 
 -21   0   5        2.27      -15.12     44.81 o 
 -17   0   5        1.89       19.77     47.82 o 
 -15   0   5        0.33      -11.11     39.44 o 
 -13   0   5       78.15       -6.18     40.14 o 
 -11   0   5        7.25      -28.66     31.37 o 
  -9   0   5       38.77       16.56     24.15 o 
  -7   0   5      158.36      132.54     19.99 o 
   3   0   5       13.00        4.01      5.83 o 
   5   0   5      160.22       89.46      7.76 o 
   7   0   5      232.32      227.73     22.07 o 
   9   0   5      159.85      199.00     28.95 o 
  11   0   5      378.44      399.64     29.24 o 
  13   0   5      248.74      243.31     30.26 o 
  15   0   5        0.09      -18.72     41.12 o 
  17   0   5      201.94      150.23     59.77 o 
  19   0   5      198.03      241.91     80.92 o 
  21   0   5      109.67      142.52     88.81 o 
  23   0   5        6.49       38.68     95.89 o 
 -25   1   5        2.17       19.70     89.71 o 
 -23   1   5       14.34       99.40     83.30 o 
 -22   1   5        2.33       17.03     53.46 o 
 -21   1   5       17.23       22.80     33.66 o 
 -20   1   5        0.16      -16.00     55.74 o 
 -19   1   5       12.30       21.88     31.20 o 
 -18   1   5        4.47       -0.19     26.02 o 
 -17   1   5        6.13       12.85     21.86 o 
 -16   1   5      102.90      180.94     22.19 o 
 -15   1   5      165.89      343.51     21.17 o 
 -14   1   5        9.99        1.99     22.29 o 
 -13   1   5      117.93      192.47     24.40 o 
 -12   1   5       91.73      138.86     20.61 o 
 -11   1   5        7.96        3.65     16.67 o 
 -10   1   5       51.64       87.77     17.19 o 
  -9   1   5      265.21      292.83     15.20 o 
  -8   1   5       15.65       16.59     14.58 o 
  -7   1   5      237.76      293.94     36.28 o 
  -6   1   5        1.14        6.27     11.15 o 
  -5   1   5       68.97       52.17      7.21 o 
  -4   1   5       38.16       96.22      8.37 o 
  -3   1   5      342.66      427.17      9.37 o 
  -2   1   5      522.60      661.49     15.37 o 
   1   1   5        3.65        7.33      4.54 o 
   2   1   5      234.79      231.18     11.68 o 
   3   1   5      195.59      175.25      7.00 o 
   4   1   5       28.06      107.93      8.34 o 
   5   1   5      399.81      392.35     12.01 o 
   6   1   5      565.91      665.54     17.15 o 
   7   1   5      271.55      223.68     10.06 o 
   8   1   5       10.55       -3.12     12.03 o 
   9   1   5       27.06       15.02     18.97 o 
  10   1   5      482.09      357.35     18.46 o 
  11   1   5      331.95      392.50     24.27 o 
  12   1   5      479.78      504.45     22.30 o 
  13   1   5      181.34      160.48     21.18 o 
  14   1   5        7.03      -16.31     34.05 o 
  15   1   5        4.33       -0.52     25.93 o 
  16   1   5       76.27       32.66     25.17 o 
  17   1   5        8.32       47.71     44.26 o 
  18   1   5       36.69        9.31     37.91 o 
  19   1   5        8.61       54.46     54.81 o 
  20   1   5       79.10       65.99     56.66 o 
  21   1   5        6.47      124.56     61.94 o 
  22   1   5       19.77       45.68     63.02 o 
  23   1   5        5.62       38.46     98.12 o 
  24   1   5        0.36      -13.14     99.95 o 
 -25   2   5       19.50      192.47     97.60 o 
 -24   2   5        3.54       23.32     87.40 o 
 -23   2   5       16.09      -17.31     85.34 o 
 -22   2   5       13.35        6.54     53.72 o 
 -21   2   5       30.48       33.21     51.88 o 
 -20   2   5      105.15      223.48     46.33 o 
 -19   2   5       93.69      122.15     32.14 o 
 -18   2   5       61.21       51.39     26.29 o 
 -17   2   5        5.79       14.69     22.64 o 
 -16   2   5      141.84      215.20     21.82 o 
 -15   2   5        1.22      -12.26     23.52 o 
 -14   2   5      622.04      800.26     29.93 o 
 -13   2   5       32.56       44.69     18.87 o 
 -12   2   5      349.92      434.02     22.43 o 
 -11   2   5      192.85      231.63     16.07 o 
 -10   2   5        0.81       10.08     15.60 o 
  -9   2   5      420.85      502.76     48.11 o 
  -8   2   5      581.51      664.44    102.28 o 
  -7   2   5      222.19      248.56     52.09 o 
  -6   2   5      162.15      140.68      8.96 o 
  -5   2   5      152.97      130.18      8.13 o 
  -4   2   5       11.53       22.84      7.46 o 
  -3   2   5     2572.97     3001.78    106.27 o 
  -2   2   5     3622.84     4261.12    233.99 o 
  -1   2   5     1826.18     2209.05     40.57 o 
   0   2   5      209.85      229.87     10.93 o 
   1   2   5       87.08      145.48     20.83 o 
   2   2   5      690.63      662.14     18.99 o 
   3   2   5      293.25      241.16     15.17 o 
   4   2   5     2646.04     2923.47     18.72 o 
   5   2   5     2273.88     2240.09     26.72 o 
   6   2   5     1186.76     1344.43     10.96 o 
   7   2   5      625.84      816.81     31.38 o 
   8   2   5      120.27      123.65      6.03 o 
   9   2   5       55.73       61.54     12.19 o 
  10   2   5      257.17      333.25     10.14 o 
  11   2   5       51.92       38.85     12.11 o 
  12   2   5      190.80      181.53     13.64 o 
  13   2   5      264.78      246.77     19.85 o 
  14   2   5      250.71      236.19     22.65 o 
  15   2   5      240.95      343.12     35.26 o 
  16   2   5        6.82       46.41     36.58 o 
  17   2   5       11.53       55.69     37.24 o 
  18   2   5        0.44       16.73     50.13 o 
  19   2   5        3.21       15.24     41.21 o 
  20   2   5       41.10       65.87     55.32 o 
  21   2   5      136.61      215.46     63.48 o 
  22   2   5      139.63      217.53     64.62 o 
  23   2   5       76.36      176.55     68.43 o 
 -24   3   5       36.35       55.03     94.75 o 
 -23   3   5       60.71       87.71     60.88 o 
 -22   3   5        1.48        4.35     57.41 o 
 -21   3   5       24.92        7.03     55.01 o 
 -20   3   5      133.28      199.16     54.75 o 
 -19   3   5        2.50        4.18     71.62 o 
 -18   3   5      275.80      299.84     29.16 o 
 -17   3   5       72.73       58.89     26.02 o 
 -16   3   5       31.53       12.23     19.94 o 
 -15   3   5       28.00        0.95     18.04 o 
 -14   3   5       89.68       91.05     21.06 o 
 -13   3   5       17.73       25.99     21.69 o 
 -12   3   5       35.81       17.77     17.68 o 
 -11   3   5      327.27      315.25     20.08 o 
 -10   3   5      355.00      290.38     16.81 o 
  -9   3   5      337.38      313.06     19.86 o 
  -8   3   5      666.38      639.45     13.62 o 
  -7   3   5     1508.32     1794.76     29.41 o 
  -6   3   5      198.26      162.40      8.11 o 
  -5   3   5      204.38      214.72     14.36 o 
  -4   3   5     2133.89     2396.10     55.10 o 
  -3   3   5      307.11      250.00     18.47 o 
  -2   3   5      195.89      130.01     21.74 o 
  -1   3   5     1076.89     1254.18     14.40 o 
   0   3   5      223.53      184.70      9.99 o 
   1   3   5      941.77     1067.78     19.03 o 
   2   3   5      358.00      262.78      9.87 o 
   3   3   5      598.70      620.83     10.44 o 
   4   3   5     1756.37     1847.89     28.60 o 
   5   3   5       32.06       -0.86     13.79 o 
   6   3   5      335.44      294.32     31.70 o 
   7   3   5      174.50      245.65     24.66 o 
   8   3   5      491.30      500.98     27.21 o 
   9   3   5       39.96       38.55     13.80 o 
  10   3   5      421.39      434.41     25.91 o 
  11   3   5        9.23       12.41      7.05 o 
  12   3   5      437.57      421.40     37.31 o 
  13   3   5     1415.51     1560.12     40.38 o 
  14   3   5     1482.11     1738.32     43.06 o 
  15   3   5      521.54      538.48     38.17 o 
  16   3   5      357.96      565.84     40.23 o 
  17   3   5      111.67      195.21     41.39 o 
  18   3   5        3.78       28.55     41.24 o 
  19   3   5      137.32      189.85     45.23 o 
  20   3   5      126.76      201.44     46.59 o 
  21   3   5       91.80       86.33     49.07 o 
  22   3   5       98.52      235.41     67.25 o 
 -24   4   5        3.22       -0.25     98.97 o 
 -23   4   5       18.10       19.98     65.52 o 
 -20   4   5       33.30       27.67     53.53 o 
 -19   4   5      363.57      432.53     55.44 o 
 -18   4   5        2.11      -10.92     49.58 o 
 -17   4   5     1579.97     1854.63     43.83 o 
 -16   4   5       48.82       35.94     23.90 o 
 -15   4   5      666.28      714.17     29.65 o 
 -14   4   5       21.71       34.58     22.22 o 
 -13   4   5      678.45      680.63     22.80 o 
 -12   4   5      165.90      190.50     18.17 o 
 -11   4   5     4815.13     5223.37     72.82 o 
 -10   4   5      263.05      272.10     14.84 o 
  -9   4   5      941.21     1050.84     45.02 o 
  -8   4   5        3.72       -0.67     10.68 o 
  -7   4   5      127.67      151.06     10.98 o 
  -6   4   5        4.77       -1.09      6.35 o 
  -5   4   5      130.21      138.94     14.59 o 
  -4   4   5     1126.59     1511.15     17.57 o 
  -3   4   5       39.61       26.10      6.02 o 
  -2   4   5      311.32      314.09      9.33 o 
  -1   4   5     2551.37     3174.55     37.43 o 
   0   4   5      143.84      149.33     12.41 o 
   1   4   5     1397.15     1427.41     31.89 o 
   2   4   5        0.01       -4.49      9.23 o 
   3   4   5     1493.71     1288.20     15.29 o 
   4   4   5     1356.07     1587.44     17.24 o 
   5   4   5     1729.35     1789.51     41.37 o 
   6   4   5       12.56       25.09      6.65 o 
   7   4   5     5488.91     6564.50     46.20 o 
   8   4   5       55.83       32.89     23.57 o 
   9   4   5     2782.48     3286.69     48.57 o 
  10   4   5      347.96      351.22     34.64 o 
  11   4   5      461.83      578.03     39.83 o 
  12   4   5        9.36       21.90     39.15 o 
  13   4   5     1401.27     1680.64     84.79 o 
  14   4   5      254.32      263.03     36.32 o 
  15   4   5      948.58     1231.67     73.99 o 
  16   4   5       63.63       51.62     37.78 o 
  17   4   5        3.18        5.88     39.65 o 
  18   4   5      118.87      171.04     43.71 o 
  19   4   5        1.19       22.09     79.46 o 
  20   4   5        2.20       39.30     83.32 o 
  22   4   5        6.42      -20.91    108.02 o 
 -24   5   5       67.10      116.51    100.13 o 
 -23   5   5      132.90      148.01     71.37 o 
 -21   5   5        6.81      -12.19     87.47 o 
 -20   5   5      136.72       92.28     62.02 o 
 -19   5   5       46.54       44.35     53.00 o 
 -18   5   5      745.53      846.97     59.24 o 
 -17   5   5      394.00      371.61     69.98 o 
 -16   5   5      822.04      831.90     37.27 o 
 -15   5   5        2.06       18.56     34.48 o 
 -14   5   5      190.29      147.04     29.63 o 
 -13   5   5      446.72      418.32     20.95 o 
 -12   5   5     1492.75     1627.63     47.59 o 
 -11   5   5       17.75       29.99     16.31 o 
 -10   5   5     2835.05     3085.12     95.99 o 
  -9   5   5      658.68      657.37     22.25 o 
  -8   5   5     1181.53     1220.75     59.08 o 
  -7   5   5      483.15      495.94     28.47 o 
  -6   5   5      581.06      680.24     18.85 o 
  -5   5   5     1673.92     1837.16     25.78 o 
  -4   5   5      534.90      499.43     26.00 o 
  -3   5   5       58.57       57.22      9.48 o 
  -2   5   5     7696.38     8547.05     41.70 o 
  -1   5   5     1044.84     1251.65     21.20 o 
   0   5   5     3333.80     3306.34     33.99 o 
   1   5   5     1384.15     1398.26     31.54 o 
   2   5   5      746.77      870.15     13.54 o 
   3   5   5      451.66      467.45     18.46 o 
   4   5   5      145.82      103.78     15.05 o 
   5   5   5     1006.77      912.20     14.24 o 
   6   5   5     4737.46     4890.55     49.59 o 
   7   5   5      117.56      124.25     11.53 o 
   8   5   5     5423.85     5671.61     36.10 o 
   9   5   5        1.26        4.88     17.41 o 
  10   5   5      494.09      469.35     22.51 o 
  11   5   5      303.19      279.92     28.67 o 
  12   5   5      656.64      639.80     68.57 o 
  13   5   5      190.17      240.00     58.95 o 
  14   5   5     1160.77     1381.65     55.98 o 
  15   5   5       22.43       74.85     37.03 o 
  16   5   5      600.92      601.64     42.98 o 
  17   5   5      438.38      495.42     45.38 o 
  18   5   5      217.03      259.76     47.04 o 
  19   5   5      281.29      370.19     65.66 o 
  20   5   5        0.15       13.45     63.45 o 
  21   5   5        3.37       32.72     67.57 o 
  22   5   5      179.63      217.48     99.24 o 
 -23   6   5       67.33       66.94    103.03 o 
 -22   6   5       64.36       74.41     68.42 o 
 -21   6   5      347.15      419.56     69.09 o 
 -20   6   5      324.32      403.45     85.91 o 
 -19   6   5      182.51      170.45     60.16 o 
 -18   6   5       14.62        8.81     58.48 o 
 -17   6   5        7.83       43.19     72.40 o 
 -16   6   5      625.71      555.01     54.71 o 
 -15   6   5       16.53       16.05     37.50 o 
 -14   6   5      398.95      377.52     33.96 o 
 -13   6   5       65.19       50.60     29.35 o 
 -12   6   5      361.15      342.67     29.25 o 
 -11   6   5       13.80      -19.92     37.74 o 
 -10   6   5      230.41      197.65     19.82 o 
  -9   6   5      898.77      845.51     48.94 o 
  -8   6   5     1093.82     1024.27     59.19 o 
  -7   6   5     1804.58     1984.29     31.55 o 
  -6   6   5      751.76      638.03     43.95 o 
  -5   6   5      285.15      329.48     11.38 o 
  -4   6   5       29.42       35.73     10.68 o 
  -3   6   5     4528.24     4632.06     46.84 o 
  -2   6   5      199.78      101.54     18.16 o 
  -1   6   5      987.72     1041.10     22.81 o 
   0   6   5      133.27       67.44     17.60 o 
   1   6   5      113.08       86.35     14.04 o 
   2   6   5      108.68       90.90     19.08 o 
   3   6   5     3045.69     3184.41     23.80 o 
   4   6   5     4098.85     4200.34     48.14 o 
   5   6   5      138.79      189.74     18.31 o 
   6   6   5      266.89      265.79     17.22 o 
   7   6   5      610.42      547.19     25.88 o 
   8   6   5     1478.63     1321.23     35.73 o 
   9   6   5     1001.91      982.71     37.32 o 
  10   6   5     2788.90     2857.20    112.38 o 
  11   6   5        5.67       33.35     45.41 o 
  12   6   5      154.27      149.23     48.25 o 
  13   6   5     1017.22     1041.93     52.43 o 
  14   6   5       43.82       65.86     55.13 o 
  15   6   5      556.53      611.80     41.48 o 
  16   6   5      335.92      359.53     44.40 o 
  17   6   5     1005.50     1181.60     71.95 o 
  18   6   5      377.59      403.44     67.99 o 
  19   6   5        1.79       36.45     65.40 o 
  20   6   5       23.58       79.13     72.05 o 
  21   6   5      412.13      626.25     76.85 o 
 -21   7   5      405.03      545.94    103.76 o 
 -20   7   5       23.10       42.21     66.69 o 
 -19   7   5      407.97      477.44     93.83 o 
 -18   7   5      193.35      157.81     61.01 o 
 -17   7   5       98.56       43.42     58.52 o 
 -16   7   5      255.39      203.08     57.76 o 
 -15   7   5     2058.45     2249.73    136.61 o 
 -14   7   5      284.81      258.83     38.72 o 
 -13   7   5     3284.97     3518.05     58.15 o 
 -12   7   5      112.93      107.58     66.06 o 
 -11   7   5      357.65      319.79     37.19 o 
 -10   7   5     1062.66     1032.64     39.69 o 
  -9   7   5     2961.07     3012.94     50.19 o 
  -8   7   5       61.00       86.47     20.34 o 
  -7   7   5     2168.73     2252.59     34.11 o 
  -6   7   5       13.05       12.87     19.54 o 
  -5   7   5      915.27     1046.08     26.03 o 
  -4   7   5      227.65      237.18     21.34 o 
  -3   7   5      384.48      375.43     22.28 o 
  -2   7   5       26.99       11.17     20.58 o 
  -1   7   5      980.25      836.36     44.12 o 
   0   7   5       33.65       16.31     19.51 o 
   1   7   5       47.70       65.63     19.88 o 
   2   7   5      983.30      973.57     20.79 o 
   3   7   5     8461.67     8802.56    128.60 o 
   4   7   5        6.47       20.85     14.30 o 
   5   7   5     8486.83     8540.78     78.06 o 
   6   7   5     3107.46     3032.47     35.48 o 
   7   7   5        0.97        8.60     18.95 o 
   8   7   5      915.33      853.51     46.51 o 
   9   7   5     4441.69     4637.51     92.10 o 
  10   7   5        3.20       35.78     42.59 o 
  11   7   5     3645.99     3828.22     68.36 o 
  12   7   5      689.05      880.66    113.76 o 
  13   7   5       44.59       54.57     54.43 o 
  14   7   5      655.64      603.48     83.93 o 
  15   7   5      111.25      128.14     57.59 o 
  16   7   5        6.82      -13.80     59.87 o 
  17   7   5       23.90       80.82     63.24 o 
  18   7   5        0.25      -25.70     96.67 o 
  19   7   5      188.84      223.54     72.25 o 
  20   7   5        1.94       49.87     74.32 o 
 -20   8   5        3.98       64.23     95.90 o 
 -18   8   5       71.57       17.81     94.65 o 
 -17   8   5      413.32      346.50     91.08 o 
 -16   8   5      154.23      194.05     82.29 o 
 -15   8   5      212.67      233.66     80.08 o 
 -14   8   5      578.31      640.50     84.73 o 
 -12   8   5      905.92      826.63     48.35 o 
 -11   8   5        0.90      -24.53     47.74 o 
 -10   8   5       93.14       90.84     46.91 o 
  -9   8   5      362.32      292.46     58.23 o 
  -8   8   5      772.98      819.04     25.96 o 
  -7   8   5      226.86      197.51     23.45 o 
  -6   8   5     3546.53     3925.37     39.82 o 
  -5   8   5      199.92      181.82     24.65 o 
  -4   8   5     2023.55     2088.85     34.10 o 
  -3   8   5      135.23      101.18     24.63 o 
  -2   8   5        6.77      -27.62     43.37 o 
  -1   8   5      511.92      452.21     32.53 o 
   0   8   5     1754.12     1806.88     33.07 o 
   1   8   5     1881.17     1815.05     33.95 o 
   2   8   5     4810.25     4795.95     54.97 o 
   3   8   5      878.30      859.89     23.05 o 
   4   8   5      563.81      478.21     28.18 o 
   5   8   5      494.95      360.83     34.55 o 
   6   8   5       37.04       32.72     22.18 o 
   7   8   5      321.49      311.86     23.00 o 
   8   8   5      104.39       55.50     35.72 o 
   9   8   5       14.88       28.92     58.03 o 
  10   8   5     1843.74     1828.03     98.25 o 
  11   8   5       13.44       28.17     51.67 o 
  12   8   5     2015.44     2070.74     65.15 o 
  13   8   5      150.33      165.35     53.07 o 
  14   8   5      113.63      100.71     58.47 o 
  15   8   5        1.33       -0.04     59.79 o 
  16   8   5        8.51       -2.74     65.97 o 
  17   8   5       25.92      -12.00     64.91 o 
  18   8   5      860.50      928.99     76.90 o 
  19   8   5        0.83      112.61     74.30 o 
 -19   9   5       32.76       82.25     98.83 o 
 -18   9   5       35.21       78.79     97.60 o 
 -17   9   5       21.35      108.53     92.13 o 
 -16   9   5      451.33      529.58     92.18 o 
 -15   9   5      257.77      315.07     89.87 o 
 -14   9   5        0.49      138.07     89.43 o 
 -13   9   5      775.89      707.79     84.12 o 
 -12   9   5     1670.19     1567.05     93.12 o 
 -11   9   5      100.82      133.17     42.76 o 
 -10   9   5     1605.80     1509.79     50.83 o 
  -9   9   5      139.20      121.93     41.19 o 
  -8   9   5      740.29      651.93     43.49 o 
  -7   9   5      381.49      450.08     40.90 o 
  -6   9   5      957.83      895.68     30.32 o 
  -5   9   5     1933.96     2014.20     42.47 o 
  -4   9   5       80.74       93.06     27.29 o 
  -3   9   5      556.98      511.62     29.98 o 
  -2   9   5      587.94      404.13     30.12 o 
  -1   9   5     1184.68      932.87     37.96 o 
   0   9   5      568.80      588.06     31.13 o 
   1   9   5     2076.78     2223.39     37.71 o 
   2   9   5     1661.01     1609.49     34.12 o 
   3   9   5     1633.52     1795.14     44.57 o 
   4   9   5      160.81      131.26     42.28 o 
   5   9   5      289.92      227.37     46.86 o 
   6   9   5     1263.18     1036.67     39.36 o 
   7   9   5      437.23      321.34     39.65 o 
   8   9   5     1257.60     1176.44     43.96 o 
   9   9   5     1012.66      942.54     54.34 o 
  10   9   5       21.10       68.93     66.46 o 
  11   9   5     1701.30     1586.02     65.28 o 
  12   9   5      390.26      400.50     58.47 o 
  13   9   5      695.39      668.95     63.19 o 
  14   9   5       24.61       14.37     91.95 o 
  15   9   5       62.48       87.86     67.15 o 
  16   9   5       56.01      144.43     92.27 o 
  17   9   5      664.65      703.58     73.71 o 
  18   9   5       49.46       66.90     89.42 o 
 -17  10   5      241.20      385.98    105.16 o 
 -16  10   5      389.57      448.70    101.00 o 
 -15  10   5       47.95      198.15    100.88 o 
 -14  10   5     2243.60     2654.76    116.42 o 
 -13  10   5      340.25      441.00     91.33 o 
 -12  10   5      238.33      268.73     83.67 o 
 -11  10   5      849.82      864.42     90.88 o 
 -10  10   5      223.89      176.93     48.36 o 
  -9  10   5      860.94      780.36     50.90 o 
  -8  10   5      575.57      542.81     89.29 o 
  -7  10   5       23.91       31.61     42.15 o 
  -6  10   5      265.87      265.84     43.44 o 
  -5  10   5      748.73      645.99     38.78 o 
  -4  10   5        6.81       16.82     29.79 o 
  -3  10   5      146.12      101.99     31.29 o 
  -2  10   5       88.11       45.66     29.87 o 
  -1  10   5      124.70      111.20     30.56 o 
   0  10   5      216.35      145.74     31.58 o 
   1  10   5     1427.40     1173.92     36.32 o 
   2  10   5      908.67      915.22     92.14 o 
   3  10   5      246.21      257.66     67.27 o 
   4  10   5     2769.28     2670.97    150.86 o 
   5  10   5      677.71      552.66     63.27 o 
   6  10   5      274.35      206.90     60.57 o 
   7  10   5     1249.64     1081.05     95.58 o 
   8  10   5      677.44      639.37     81.79 o 
   9  10   5      308.94      222.72     90.60 o 
  10  10   5     2677.96     2681.71     70.34 o 
  11  10   5       13.21       87.41     57.69 o 
  12  10   5      429.02      369.37     85.87 o 
  14  10   5      172.83       46.39     66.93 o 
  15  10   5      213.84      177.83     70.85 o 
  16  10   5      196.86      220.68     71.40 o 
 -16  11   5       15.96      -12.36    103.81 o 
 -15  11   5       20.58       50.54    108.03 o 
 -14  11   5       78.26      201.70     97.09 o 
 -13  11   5      128.57      196.27    100.00 o 
 -12  11   5        4.67       32.59     91.65 o 
 -11  11   5      174.47      205.33     85.88 o 
 -10  11   5      210.02      296.77     84.26 o 
  -9  11   5        3.80       32.75     82.33 o 
  -8  11   5     1362.73     1381.12     62.54 o 
  -7  11   5      171.21      200.33     49.13 o 
  -6  11   5       72.49       12.86     47.51 o 
  -5  11   5      222.76      137.11     48.58 o 
  -4  11   5     1465.44     1551.69     55.06 o 
  -3  11   5      230.44      300.07     36.73 o 
  -2  11   5     1868.57     1985.44     44.16 o 
  -1  11   5      110.85       70.56     33.88 o 
   0  11   5      177.65       92.95     44.80 o 
   1  11   5      494.88      427.46     50.21 o 
   2  11   5       10.56       -4.63     65.69 o 
   3  11   5      157.19      139.47     51.60 o 
   4  11   5      645.27      570.19     52.96 o 
   5  11   5        6.21       34.20     54.49 o 
   6  11   5      796.39      688.71    105.01 o 
   7  11   5       34.52       29.06     53.86 o 
   8  11   5       44.47      120.67     88.51 o 
   9  11   5      258.45      288.92     85.78 o 
  10  11   5      175.55      190.31     95.74 o 
  11  11   5       73.78      138.63     97.93 o 
  12  11   5      119.73      100.93     99.61 o 
  13  11   5       15.72       70.61    105.71 o 
  14  11   5      647.87      685.53    120.29 o 
 -14  12   5      318.46      251.90    113.34 o 
 -13  12   5      263.01      335.63    104.64 o 
 -12  12   5       31.54       26.54     95.51 o 
 -11  12   5      589.64      636.45     99.69 o 
 -10  12   5      268.71      308.72     94.96 o 
  -9  12   5      445.98      423.93     92.95 o 
  -8  12   5       66.54       31.59     84.10 o 
  -7  12   5       16.86      -12.76     69.54 o 
  -6  12   5       13.32       46.82     70.92 o 
  -5  12   5      328.21      293.79     53.40 o 
  -4  12   5      218.32      157.70     52.75 o 
  -3  12   5       45.61       49.83     48.91 o 
  -2  12   5       47.46      -25.18     48.07 o 
  -1  12   5      322.30      259.33     49.70 o 
   0  12   5      604.11      507.66     54.77 o 
   1  12   5      761.34      656.03     56.30 o 
   2  12   5       56.31       25.38     84.87 o 
   4  12   5      309.13      233.41     60.12 o 
   5  12   5      906.35      808.42     65.91 o 
   6  12   5      479.15      439.70     87.01 o 
   7  12   5     1091.09     1135.26     97.74 o 
   8  12   5       59.37       43.34     88.53 o 
   9  12   5      492.85      463.20    101.43 o 
  10  12   5       82.33      153.32     94.45 o 
  11  12   5       68.63      128.60     96.05 o 
  12  12   5        9.29       14.69    105.77 o 
 -11  13   5       12.50       38.41    104.33 o 
 -10  13   5      916.97     1084.45    108.03 o 
  -7  13   5       74.08      -21.56     87.63 o 
  -6  13   5      113.61       75.73     56.88 o 
  -5  13   5      378.91      340.74     59.77 o 
  -3  13   5      206.24      129.16     82.39 o 
  -2  13   5      209.84      187.77     85.93 o 
  -1  13   5      102.64       45.97     88.16 o 
   0  13   5      397.78      355.64     93.37 o 
   1  13   5      191.89      157.55     55.70 o 
   2  13   5       66.28        4.53     59.98 o 
   3  13   5        7.59      -26.47     91.95 o 
   6  13   5      766.44      722.56     96.94 o 
   7  13   5      128.02      222.80     94.19 o 
   8  13   5      929.68      979.39    108.66 o 
   9  13   5      107.57       82.70    104.91 o 
  10  13   5        4.43       -6.16    100.61 o 
  -9  14   5      142.00      108.40     99.79 o 
  -8  14   5       45.84       66.58     97.75 o 
  -4  14   5      135.01       83.86     88.99 o 
  -3  14   5      651.70      686.14     97.03 o 
  -1  14   5      502.40      372.22     95.39 o 
   0  14   5      116.58      -14.35     92.60 o 
   2  14   5      214.13       43.54     99.49 o 
   4  14   5       61.07       25.38     92.37 o 
   5  14   5       84.64      145.68     95.26 o 
   6  14   5       48.28       23.41     96.44 o 
   7  14   5       55.18       92.34     99.52 o 
 -22   0   6     4453.66     4526.83    110.42 o 
 -20   0   6      162.24      163.85     35.60 o 
 -18   0   6       15.72       -9.52     31.22 o 
 -16   0   6      402.46      415.30     36.29 o 
 -14   0   6     2087.93     2303.74     59.11 o 
 -12   0   6    12887.57    12732.63     97.46 o 
 -10   0   6       25.08       41.64     27.26 o 
  -8   0   6       43.57      137.78     22.06 o 
  -6   0   6     1783.60      740.95     21.62 o 
  -4   0   6    35065.66    33181.14    613.35 o 
  -2   0   6    10770.27     9731.41     35.51 o 
   0   0   6   132770.45   120689.96   4468.47 o 
   2   0   6     8044.09     7930.08     30.74 o 
   4   0   6      544.90      624.08      9.70 o 
   6   0   6     3759.50     3872.92     42.49 o 
   8   0   6      950.27     1170.41     33.14 o 
  10   0   6     2693.90     2491.73     37.24 o 
  12   0   6     8784.62     8224.38     77.75 o 
  14   0   6     2377.70     2399.81    125.18 o 
  16   0   6      320.53      155.16     49.04 o 
  18   0   6     2539.73     2206.49     93.75 o 
  20   0   6     3463.91     3460.65    116.17 o 
  22   0   6      220.66      180.14     95.61 o 
 -25   1   6       61.51       73.82     88.29 o 
 -24   1   6      145.16      109.42     87.67 o 
 -23   1   6     1024.15     1032.43     89.86 o 
 -22   1   6       82.13       45.71     35.57 o 
 -21   1   6     1109.22     1010.29     38.16 o 
 -20   1   6       21.16       44.86     31.35 o 
 -19   1   6     1879.94     1780.97     33.04 o 
 -18   1   6     1222.32     1094.65     35.28 o 
 -17   1   6       25.36       23.01     21.93 o 
 -16   1   6     3829.47     3609.69     39.82 o 
 -15   1   6    10562.29    10037.06     62.48 o 
 -14   1   6       10.19       40.54     20.66 o 
 -13   1   6     9799.00     9269.38     66.30 o 
 -12   1   6     5465.00     5427.51     41.13 o 
 -11   1   6      441.10      301.48     19.23 o 
 -10   1   6     9325.04     9497.53     43.50 o 
  -9   1   6     4695.16     5231.17     56.84 o 
  -8   1   6      353.20      443.56     17.72 o 
  -7   1   6     5029.82     5926.05    300.45 o 
  -6   1   6     5351.76     5361.13     29.61 o 
  -5   1   6      369.56      475.78     73.66 o 
  -4   1   6     1620.55     2254.61     57.69 o 
  -3   1   6    11918.36    12793.56     44.57 o 
  -2   1   6    14821.06    17182.96    160.06 o 
  -1   1   6     6427.48     9091.81    148.91 o 
   0   1   6    17897.73    15300.03     65.51 o 
   1   1   6    13581.65    12948.55     26.08 o 
   2   1   6    30328.22    26534.15     76.20 o 
   3   1   6    20096.98    20573.10     56.45 o 
   4   1   6     2618.36     2469.53     17.30 o 
   5   1   6     4924.89     3988.75     19.01 o 
   6   1   6    15152.48    15088.53     43.80 o 
   7   1   6       65.43       86.13     11.84 o 
   8   1   6    10337.02    10257.19     50.08 o 
   9   1   6     5666.35     5166.07     39.85 o 
  10   1   6      218.37      221.32     19.86 o 
  11   1   6    10059.51    10441.62     46.15 o 
  12   1   6     2305.51     2268.78     34.27 o 
  13   1   6     1084.48     1116.02     32.65 o 
  14   1   6       26.48       19.52     24.80 o 
  15   1   6      128.05       68.42     24.93 o 
  16   1   6        6.53      -16.64     41.94 o 
  17   1   6      112.82       47.33     37.70 o 
  18   1   6      175.87      162.86     39.15 o 
  19   1   6     1355.75     1277.01     62.29 o 
  20   1   6      207.62      234.12     59.27 o 
  21   1   6     1056.42     1054.80     68.03 o 
  22   1   6        0.28       -5.29     64.89 o 
  23   1   6       57.05       70.12     68.92 o 
 -25   2   6      528.78      517.65     99.19 o 
 -24   2   6        6.55      -19.00     89.19 o 
 -23   2   6      507.72      469.95     46.69 o 
 -22   2   6      104.49      103.86     54.46 o 
 -21   2   6      535.97      510.53     55.27 o 
 -20   2   6     3154.49     2980.04     52.51 o 
 -19   2   6     1458.70     1491.53     38.93 o 
 -18   2   6     1333.14     1202.69     28.11 o 
 -17   2   6      703.53      703.12     24.81 o 
 -16   2   6     3490.90     3370.15     32.97 o 
 -15   2   6      223.23      221.56     23.33 o 
 -14   2   6    11852.47    11494.69     81.45 o 
 -13   2   6     1332.75     1243.13     29.30 o 
 -12   2   6     3735.84     3751.57     40.41 o 
 -11   2   6     3119.94     3154.18     38.68 o 
 -10   2   6      524.85      412.13     20.88 o 
  -9   2   6     5543.16     5056.83     47.44 o 
  -8   2   6    11950.04    11907.74     62.09 o 
  -7   2   6     9583.80     9021.66    156.12 o 
  -6   2   6     1753.56     1168.51     22.03 o 
  -5   2   6     1170.41     1490.06     21.83 o 
  -4   2   6     2085.63     1804.93     15.33 o 
  -3   2   6     1434.36     1281.54     36.72 o 
  -2   2   6    12618.41    11757.14     60.12 o 
  -1   2   6     7913.19     9126.20    100.30 o 
   0   2   6      276.57      605.90     15.01 o 
   1   2   6       75.04       50.76      7.18 o 
   2   2   6    20513.13    19887.52     68.03 o 
   3   2   6     1952.39     3059.63     34.40 o 
   4   2   6    36605.78    36293.55    213.95 o 
   5   2   6     3070.67     2464.26     24.97 o 
   6   2   6      170.12      126.81      9.14 o 
   7   2   6     3105.52     3193.04     28.62 o 
   8   2   6     7391.62     7940.30     39.64 o 
   9   2   6     3221.77     2905.63     38.64 o 
  10   2   6     5093.11     4756.63     18.37 o 
  11   2   6      642.92      591.41     13.16 o 
  12   2   6     1427.76     1326.27     22.23 o 
  13   2   6      334.78      204.54     21.16 o 
  14   2   6       75.97       35.68     32.00 o 
  15   2   6     2914.08     2730.68     56.64 o 
  16   2   6      580.28      514.74     38.29 o 
  17   2   6     1828.58     1693.78     47.33 o 
  18   2   6      109.29      118.10     41.57 o 
  19   2   6      295.38      302.23     43.69 o 
  20   2   6      292.79      286.85     76.40 o 
  21   2   6      472.58      413.65     66.02 o 
  22   2   6      204.38      274.57     65.98 o 
  23   2   6      605.52      656.73     78.51 o 
 -24   3   6      521.53      538.92     86.75 o 
 -23   3   6      176.77      186.63     61.20 o 
 -22   3   6        0.06       18.74     81.61 o 
 -21   3   6      423.39      396.62     56.47 o 
 -20   3   6      558.25      532.11     56.58 o 
 -19   3   6       68.01       16.22     49.62 o 
 -18   3   6     1976.39     1863.73     35.89 o 
 -17   3   6      483.07      383.68     27.56 o 
 -16   3   6     1430.86     1255.64     25.18 o 
 -15   3   6        4.19        2.66     28.03 o 
 -14   3   6        1.59       -8.10     20.95 o 
 -13   3   6       77.68       60.06     18.66 o 
 -12   3   6      143.78      106.72     17.91 o 
 -11   3   6     2093.68     2016.51     23.42 o 
 -10   3   6     1425.91     1335.14     21.24 o 
  -9   3   6     2576.14     2361.89     25.43 o 
  -8   3   6    10809.46    10284.86     31.46 o 
  -7   3   6     1296.65     1490.02     12.75 o 
  -6   3   6       92.79      138.65     22.67 o 
  -5   3   6     3240.22     3134.78     53.75 o 
  -4   3   6     1268.80     1319.83     16.41 o 
  -3   3   6     1957.26     1812.30     22.85 o 
  -2   3   6     1564.30      991.84     12.93 o 
  -1   3   6     7066.93     7046.52     79.21 o 
   0   3   6     6318.46     4789.14     26.41 o 
   1   3   6      114.07      102.65      8.41 o 
   2   3   6      957.62      930.92     20.55 o 
   3   3   6     2128.09     2219.32     23.24 o 
   4   3   6     6851.34     7330.13     45.04 o 
   5   3   6      556.96      818.32     25.53 o 
   6   3   6      619.80      677.50     35.34 o 
   7   3   6     5744.43     6010.11     50.38 o 
   8   3   6     5381.74     5094.40     98.07 o 
   9   3   6        3.65       13.67      7.20 o 
  10   3   6     2246.06     2201.28     38.25 o 
  11   3   6     1003.27      822.49     16.70 o 
  12   3   6       71.22       12.04     38.47 o 
  13   3   6     3455.69     3114.70     47.05 o 
  14   3   6     2531.70     2461.42     45.39 o 
  15   3   6       98.09      116.94     40.33 o 
  16   3   6     3291.18     3177.89     69.41 o 
  17   3   6     1693.03     1551.80     48.01 o 
  18   3   6     1303.10     1286.76     50.55 o 
  19   3   6      864.71      808.81     48.37 o 
  20   3   6      139.61      151.22     47.72 o 
  21   3   6       25.04       48.72     61.28 o 
  22   3   6      743.79      689.22     71.31 o 
 -24   4   6       15.31       65.19     94.24 o 
 -23   4   6      217.45      188.40     64.31 o 
 -22   4   6       20.23       -8.95     84.94 o 
 -21   4   6      274.78      206.47     59.34 o 
 -20   4   6       24.75        8.80     56.05 o 
 -19   4   6     1203.36     1096.64     58.23 o 
 -18   4   6        7.19       12.45     50.54 o 
 -17   4   6     6681.46     6514.35     66.91 o 
 -16   4   6        2.46        3.89     26.64 o 
 -15   4   6     4222.15     4007.86     50.17 o 
 -14   4   6      405.55      406.28     22.00 o 
 -13   4   6     2135.20     2040.54     26.80 o 
 -12   4   6      995.96      982.55     21.84 o 
 -11   4   6    14300.00    14254.60     65.56 o 
 -10   4   6      838.92      820.87     20.41 o 
  -9   4   6     4683.58     4416.21     48.75 o 
  -8   4   6       85.16       88.22     16.64 o 
  -7   4   6      144.11      284.67     28.43 o 
  -6   4   6        4.21       -7.19     16.70 o 
  -5   4   6       56.99       42.56      9.97 o 
  -4   4   6       44.20       43.98      9.61 o 
  -3   4   6       56.67      164.83    112.44 o 
  -2   4   6     2096.10     1837.44     28.74 o 
  -1   4   6     5241.82     4965.71     30.88 o 
   0   4   6     2642.16     2601.74     22.55 o 
   1   4   6    16334.91    15916.91     52.80 o 
   2   4   6      693.88      727.19     31.07 o 
   3   4   6     5636.22     5770.42     61.04 o 
   4   4   6     2471.29     2196.40     18.41 o 
   5   4   6     8125.13     6986.52    101.71 o 
   6   4   6     3399.33     3202.65     29.09 o 
   7   4   6    21235.68    19825.38    250.51 o 
   8   4   6     2420.46     2657.69     30.16 o 
   9   4   6     5196.48     5256.94     65.52 o 
  10   4   6      635.13      570.12     74.29 o 
  11   4   6      454.15      376.06     63.84 o 
  12   4   6      282.66      220.64     43.08 o 
  13   4   6     1792.73     1708.17     54.97 o 
  14   4   6      120.36      119.99     36.20 o 
  15   4   6     2865.52     2670.44     51.04 o 
  16   4   6       43.05       77.92     40.39 o 
  17   4   6      308.10      297.64     43.08 o 
  18   4   6      316.47      367.98     45.78 o 
  19   4   6      104.17       89.88     47.27 o 
  22   4   6       73.36       73.65    111.19 o 
 -24   5   6      341.77      296.47    102.71 o 
 -23   5   6      238.58      189.10     68.57 o 
 -22   5   6       41.57      -26.52     92.54 o 
 -21   5   6       52.35       27.02     63.71 o 
 -20   5   6      243.56      179.62     64.07 o 
 -19   5   6       28.91        1.93     55.04 o 
 -18   5   6     1323.27     1220.29     64.21 o 
 -17   5   6      222.44      177.94    103.20 o 
 -16   5   6     2315.57     2337.09     61.69 o 
 -15   5   6        2.10       41.14     36.52 o 
 -14   5   6      836.19      824.43     34.02 o 
 -13   5   6      245.60      232.84     19.28 o 
 -12   5   6     2125.81     2132.07     40.73 o 
 -11   5   6      259.76      261.83     15.56 o 
 -10   5   6     4743.00     4502.09     37.79 o 
  -9   5   6     2761.15     2452.52     72.43 o 
  -8   5   6     2681.37     2723.05     44.71 o 
  -7   5   6     1220.18     1258.93     26.02 o 
  -6   5   6     2191.83     2259.74     30.05 o 
  -5   5   6     1239.88     1090.26     11.83 o 
  -4   5   6      165.06      111.95     15.97 o 
  -3   5   6       45.98       57.70      8.59 o 
  -2   5   6     8516.52     8320.83    138.39 o 
  -1   5   6        3.52      100.98     11.64 o 
   0   5   6     4327.08     4435.93     41.10 o 
   1   5   6        9.79        6.46     11.94 o 
   2   5   6     2271.52     2442.68     58.24 o 
   3   5   6     1018.31     1212.49     26.45 o 
   4   5   6       14.55       13.66      6.29 o 
   5   5   6      939.70      785.61     39.15 o 
   6   5   6     4789.71     4630.85     22.52 o 
   7   5   6      773.21      773.27     19.64 o 
   8   5   6     8149.54     8138.04    146.06 o 
   9   5   6      897.44      875.65     21.77 o 
  10   5   6      673.89      642.99     35.32 o 
  11   5   6        9.30       48.74     37.76 o 
  12   5   6      255.18      261.49     37.53 o 
  13   5   6     3118.79     2903.97     72.66 o 
  14   5   6     2449.69     2326.60     62.74 o 
  15   5   6     1094.72      936.76     45.07 o 
  16   5   6     1133.43     1022.38     46.58 o 
  17   5   6      341.10      350.82     45.84 o 
  18   5   6      223.35      250.79     47.85 o 
  19   5   6      588.72      582.88     50.71 o 
  20   5   6       14.72       11.54     64.88 o 
  21   5   6        6.27       33.88     68.14 o 
  22   5   6      252.56      207.44     98.35 o 
 -23   6   6      163.57       84.67     99.21 o 
 -22   6   6      155.86      187.74     69.70 o 
 -21   6   6      294.05      406.98     75.71 o 
 -20   6   6      621.06      625.99     67.42 o 
 -19   6   6      257.33      226.25     59.01 o 
 -18   6   6       14.23        1.81     81.95 o 
 -17   6   6       11.80      -12.92     70.54 o 
 -16   6   6      356.63      311.01     51.71 o 
 -15   6   6       20.31        5.83     33.15 o 
 -14   6   6     1171.78     1202.74     54.82 o 
 -13   6   6      321.31      292.43     31.31 o 
 -12   6   6      783.25      751.93     37.29 o 
 -11   6   6       96.17       81.17     32.17 o 
 -10   6   6      152.44      139.71     38.82 o 
  -9   6   6      906.43      790.33     47.43 o 
  -8   6   6      758.79      785.24     25.14 o 
  -7   6   6     2583.75     2391.25     55.79 o 
  -6   6   6      509.76      467.53     21.41 o 
  -5   6   6        3.26       21.70      4.69 o 
  -4   6   6      151.36       91.81      9.75 o 
  -3   6   6     2677.27     2504.56     38.68 o 
  -2   6   6        8.04       29.10     18.45 o 
  -1   6   6     1626.48     1303.27     36.38 o 
   0   6   6      220.64      218.56     14.89 o 
   1   6   6      206.05      259.60     15.35 o 
   2   6   6      234.63      192.91     15.14 o 
   3   6   6     2341.89     2280.83     31.08 o 
   4   6   6     5568.60     5014.69     86.85 o 
   5   6   6       23.61       59.04     25.32 o 
   6   6   6     1370.47     1402.96     51.44 o 
   7   6   6      547.90      445.24     30.79 o 
   8   6   6      609.51      540.69     43.57 o 
   9   6   6      580.18      560.12     20.18 o 
  10   6   6      968.89     1110.37     47.48 o 
  11   6   6       64.92       46.15     42.50 o 
  12   6   6      821.04      764.53     49.86 o 
  13   6   6      878.14      822.42     63.32 o 
  14   6   6      949.36      769.88     56.59 o 
  15   6   6      385.34      285.80     57.69 o 
  16   6   6       10.41       59.97     43.69 o 
  17   6   6      788.21      852.37     70.64 o 
  18   6   6      224.84      283.61     65.37 o 
  19   6   6        0.18       26.17     64.89 o 
  20   6   6      171.69      181.26     70.24 o 
  21   6   6      580.00      688.74    106.85 o 
 -21   7   6      514.36      695.09    111.30 o 
 -20   7   6        6.69       23.59     92.42 o 
 -19   7   6      541.66      607.73     98.86 o 
 -18   7   6      137.05      128.25     81.05 o 
 -17   7   6       10.49       -9.53     79.36 o 
 -16   7   6      121.18      213.36     82.74 o 
 -15   7   6     1312.99     1371.23     92.22 o 
 -14   7   6      122.31      166.37     54.31 o 
 -13   7   6     3101.16     3514.40    169.85 o 
 -12   7   6        4.65       14.57     45.28 o 
 -11   7   6      368.14      334.85     38.03 o 
 -10   7   6      561.83      560.68     49.65 o 
  -9   7   6      875.70      893.65     55.78 o 
  -8   7   6      159.51      159.14     21.32 o 
  -7   7   6     1045.27      991.56     41.48 o 
  -6   7   6       47.99       19.08     21.08 o 
  -5   7   6      874.17      829.08     17.85 o 
  -4   7   6      323.37      260.94     22.71 o 
  -3   7   6      698.30      712.32     37.02 o 
  -2   7   6        6.74       15.03     21.57 o 
  -1   7   6      829.12      816.10     38.58 o 
   0   7   6      161.64      124.53     22.15 o 
   1   7   6       79.06       53.23     19.68 o 
   2   7   6      343.12      405.86     31.42 o 
   3   7   6     3038.18     3460.26     45.37 o 
   4   7   6      171.40      226.19     19.60 o 
   5   7   6     7276.01     7082.41    203.96 o 
   6   7   6     3254.84     3113.43     45.52 o 
   7   7   6     1000.66      854.07     65.84 o 
   8   7   6      520.23      425.08     46.83 o 
   9   7   6     2048.67     2000.88     78.04 o 
  10   7   6      362.03      351.73     65.33 o 
  11   7   6     2826.34     2848.27     63.92 o 
  12   7   6     1159.89     1174.60     66.37 o 
  13   7   6      365.83      324.64     55.90 o 
  14   7   6      152.79      113.25     55.40 o 
  15   7   6        1.85        5.64     75.94 o 
  17   7   6        1.07      -24.21     89.71 o 
  18   7   6        0.14       49.72     98.44 o 
  19   7   6      186.61      168.59     73.39 o 
  20   7   6       21.44       23.65    103.88 o 
 -20   8   6       71.29       26.71    103.18 o 
 -19   8   6       13.35        7.60     93.65 o 
 -18   8   6        7.45       23.93     92.09 o 
 -17   8   6      103.53      109.16     92.46 o 
 -16   8   6       94.83      145.38     87.32 o 
 -15   8   6       42.69       60.01     83.79 o 
 -14   8   6      154.58      226.27     82.84 o 
 -13   8   6        4.70      -20.76     47.26 o 
 -12   8   6      405.50      384.81     43.45 o 
 -10   8   6      302.33      250.01     76.95 o 
  -9   8   6      142.28      102.31     49.60 o 
  -8   8   6       94.27       93.62     23.43 o 
  -7   8   6       35.99       85.10     24.15 o 
  -6   8   6     1592.00     1805.42     45.94 o 
  -5   8   6      254.49      237.46     25.94 o 
  -4   8   6      607.09      698.15     44.12 o 
  -3   8   6      209.75      176.41     26.91 o 
  -2   8   6        2.09       -4.25     25.59 o 
  -1   8   6      270.60      183.32     26.83 o 
   0   8   6      306.11      264.57     25.88 o 
   1   8   6      736.09      869.13     48.85 o 
   2   8   6      424.33      779.98     67.43 o 
   3   8   6      176.11      299.74     20.57 o 
   4   8   6      136.29      174.56     22.78 o 
   5   8   6      516.50      440.14     33.03 o 
   6   8   6      396.04      355.90     32.38 o 
   7   8   6      172.67      159.23     34.75 o 
   8   8   6       40.64       -0.61     36.08 o 
   9   8   6       25.38       27.47     58.08 o 
  10   8   6      715.10      723.09     52.87 o 
  11   8   6      235.78      199.28     50.75 o 
  12   8   6      917.42     1041.80    124.47 o 
  13   8   6      129.26       88.50     53.44 o 
  14   8   6      150.88      204.83     59.46 o 
  15   8   6       12.79       13.01     59.73 o 
  16   8   6        0.15        6.78     67.35 o 
  17   8   6       60.55       -9.17     94.64 o 
  18   8   6      381.03      543.17     75.21 o 
  19   8   6      115.07      176.80    105.34 o 
 -19   9   6       25.83      228.02    110.83 o 
 -18   9   6       92.89      389.64    109.00 o 
 -17   9   6        0.22      183.92    102.19 o 
 -16   9   6      114.54      291.39     99.39 o 
 -15   9   6       79.91      171.93     94.39 o 
 -14   9   6        3.96      -23.03     79.57 o 
 -13   9   6      173.60      319.04     82.62 o 
 -12   9   6      236.78      470.75     58.21 o 
 -11   9   6       60.41      143.35     44.29 o 
 -10   9   6      327.61      457.05     44.88 o 
  -9   9   6        0.07       10.43     52.33 o 
  -8   9   6        5.00       37.72     39.21 o 
  -7   9   6      106.66      147.41     26.60 o 
  -6   9   6       93.71      173.36     27.78 o 
  -5   9   6      472.15      731.72     55.15 o 
  -4   9   6       25.28       13.10     28.55 o 
  -3   9   6      147.26      127.40     29.42 o 
  -2   9   6       79.46      -20.50     59.46 o 
  -1   9   6       77.18       21.80     28.64 o 
   0   9   6      128.95      139.37     29.10 o 
   1   9   6      392.09      460.00     29.22 o 
   2   9   6      720.84      695.70     29.83 o 
   3   9   6      514.76      632.04     47.51 o 
   4   9   6      203.26      133.09     39.58 o 
   5   9   6       74.32       89.58     46.95 o 
   6   9   6      225.73      258.23     36.45 o 
   7   9   6      109.95       79.28     37.84 o 
   8   9   6      565.82      576.54     56.18 o 
   9   9   6      214.17      197.29     53.53 o 
  10   9   6      102.08       85.76     51.66 o 
  11   9   6      298.43      545.61    131.16 o 
  12   9   6        5.45      151.54     59.74 o 
  13   9   6      159.07      269.22     77.45 o 
  15   9   6        0.12       15.03     93.63 o 
  16   9   6        1.17       34.02     68.07 o 
  17   9   6      161.00      317.68     73.73 o 
 -17  10   6       73.98      369.01    114.96 o 
 -16  10   6       18.27      190.39    106.91 o 
 -15  10   6       10.64       94.81     93.08 o 
 -14  10   6      306.83     1281.53    102.71 o 
 -13  10   6       12.13      262.10     93.61 o 
 -12  10   6       33.14      163.56     84.72 o 
 -11  10   6       63.68      227.03     48.03 o 
 -10  10   6       45.20       68.21     46.76 o 
  -9  10   6      160.70      315.76     47.71 o 
  -8  10   6       45.14       92.99     45.35 o 
  -7  10   6       25.22       38.64     44.86 o 
  -6  10   6        8.25       -6.73     42.91 o 
  -5  10   6      103.18      164.39     31.20 o 
  -4  10   6        0.69       10.18     30.49 o 
  -3  10   6        8.97       41.66     29.53 o 
  -2  10   6       38.33       94.46     31.15 o 
  -1  10   6        8.76       65.55     31.74 o 
   0  10   6        7.88      108.20     31.21 o 
   1  10   6      103.71      241.63     31.64 o 
   2  10   6      206.38      286.36     52.38 o 
   3  10   6      175.19      115.77     47.36 o 
   4  10   6      292.41      729.88     88.82 o 
   5  10   6        1.07      174.87     65.87 o 
   6  10   6        1.78       88.58     54.67 o 
   7  10   6       89.78      203.36     52.85 o 
   8  10   6      142.59      110.89     54.75 o 
   9  10   6      178.41      240.66     54.90 o 
  10  10   6      339.41      843.07     60.14 o 
  11  10   6       87.99      120.52     59.19 o 
  12  10   6       72.90      159.08     64.27 o 
  14  10   6       21.09       11.58     95.55 o 
  15  10   6       68.80      120.75     69.90 o 
  16  10   6       85.37      172.52     71.96 o 
 -16  11   6        7.29       80.78    109.70 o 
 -14  11   6        0.45       59.26    101.51 o 
 -13  11   6        1.92      119.33     89.60 o 
 -12  11   6        0.77       80.61     85.49 o 
 -11  11   6        1.30      160.98     88.19 o 
 -10  11   6        4.79       90.44     85.23 o 
  -9  11   6        5.38       22.61     49.14 o 
  -8  11   6       56.74      446.00     52.02 o 
  -7  11   6        9.66       29.24     49.27 o 
  -6  11   6       31.54       55.48     48.77 o 
  -5  11   6        4.31       53.89     48.16 o 
  -4  11   6       39.62      240.06     49.26 o 
  -3  11   6        0.32      207.87     36.65 o 
  -2  11   6       71.82      672.35     39.45 o 
  -1  11   6       35.29        5.69     34.46 o 
   0  11   6       11.98       37.38     48.55 o 
   1  11   6       44.01       77.39     49.52 o 
   3  11   6        0.41      -23.02     47.90 o 
   4  11   6        4.12       63.86     51.51 o 
   5  11   6       22.73       39.18     52.40 o 
   6  11   6        8.60       82.78     54.83 o 
   7  11   6       14.79       12.31     78.78 o 
   8  11   6       12.59       43.85     84.13 o 
   9  11   6       19.07       72.10     90.93 o 
  10  11   6       39.79      107.73     91.81 o 
  11  11   6       28.15       36.63     91.12 o 
  12  11   6       14.67       71.44     95.37 o 
  13  11   6        0.10      -19.37    100.24 o 
  14  11   6       18.05      146.58    104.00 o 
 -14  12   6        5.12      192.95    106.18 o 
 -13  12   6        1.77       31.33    103.78 o 
 -12  12   6        1.14       37.32    101.46 o 
 -11  12   6        1.99      330.29    102.94 o 
 -10  12   6        0.79      190.94     96.22 o 
  -9  12   6        0.05      316.88     90.02 o 
  -8  12   6        2.94       44.14     54.63 o 
  -7  12   6        1.59       -1.32     71.44 o 
  -6  12   6        3.27       82.90     73.15 o 
  -5  12   6        0.32       48.71     74.59 o 
  -4  12   6        0.02       97.30     50.29 o 
  -3  12   6        1.00        7.79     71.85 o 
  -1  12   6       15.03      105.14     51.14 o 
   0  12   6       28.03      139.52     50.95 o 
   1  12   6        7.03      325.70     57.88 o 
   2  12   6       17.47       -5.91     75.59 o 
   4  12   6        7.45       27.59     59.76 o 
   5  12   6       18.72      147.96     96.60 o 
   6  12   6       42.70      134.66     60.60 o 
   7  12   6       18.25      328.48     96.04 o 
   8  12   6       26.24       29.95     92.14 o 
   9  12   6        5.40      119.67     92.30 o 
  10  12   6        1.17       32.56     99.56 o 
  11  12   6        2.74       51.01    106.94 o 
  12  12   6        8.50       68.02    108.52 o 
 -11  13   6        0.58       61.00    104.20 o 
 -10  13   6        1.29      637.11    108.74 o 
  -9  13   6        2.70       58.98     94.83 o 
  -7  13   6        3.43        7.59     85.16 o 
  -6  13   6        3.80       -7.08     78.04 o 
  -5  13   6        1.23       69.52     56.70 o 
  -4  13   6        5.22       30.39     80.44 o 
  -3  13   6        0.09       24.03     82.54 o 
  -2  13   6        0.94       -2.80     81.81 o 
  -1  13   6       10.34      -16.96     83.86 o 
   0  13   6        5.96      228.54     93.49 o 
   1  13   6        7.24       56.98     58.32 o 
   2  13   6        6.53       22.18     57.57 o 
   6  13   6        1.22      301.57     95.79 o 
   7  13   6       26.05        7.95     97.70 o 
   8  13   6        0.02      403.31    106.80 o 
   9  13   6        9.00      -12.47     97.21 o 
  -9  14   6        2.08      114.24    101.34 o 
  -8  14   6        7.20       -0.69     95.03 o 
  -4  14   6        2.97      -20.37     89.31 o 
  -3  14   6        6.47      236.34     97.38 o 
  -2  14   6        6.80        1.71     98.51 o 
  -1  14   6       25.05      317.65    103.45 o 
   0  14   6        7.80        0.00     96.15 o 
   2  14   6        0.30        1.72     94.09 o 
   3  14   6        0.39       36.41     68.07 o 
   4  14   6        0.24       18.50     94.29 o 
   5  14   6        0.02       12.71     96.08 o 
   6  14   6        1.05       52.07     96.41 o 
 -23   0   7        5.90      -13.53     74.09 o 
 -21   0   7       40.57       62.43     38.25 o 
 -19   0   7        4.13       30.26     33.84 o 
 -17   0   7       13.83      -15.26     28.12 o 
 -15   0   7        9.42       14.09     44.42 o 
 -13   0   7       41.32        4.16     37.99 o 
 -11   0   7      133.99      137.17     31.08 o 
  -9   0   7        8.72        4.50     23.07 o 
  -7   0   7        2.28        2.73     18.11 o 
  -5   0   7        6.85        6.71     18.35 o 
  -3   0   7      518.44      808.62     44.33 o 
  -1   0   7        2.48       20.23     10.76 o 
   1   0   7      148.02      227.76     11.58 o 
   3   0   7      115.63      140.28      7.98 o 
   5   0   7       15.75        7.86      8.36 o 
   7   0   7        2.25       10.51     22.82 o 
  11   0   7      301.20      207.59     29.98 o 
  13   0   7      267.25      236.42     33.77 o 
  15   0   7       10.15       -6.78     61.33 o 
  17   0   7       40.27       18.32     67.54 o 
  19   0   7      244.18      254.69     83.34 o 
  21   0   7      106.53      183.42     93.44 o 
 -23   1   7        0.76       44.76     78.99 o 
 -22   1   7        8.42       25.73     41.23 o 
 -21   1   7       37.33      135.23     30.33 o 
 -20   1   7        0.67       29.16     25.41 o 
 -19   1   7      203.73      369.20     28.42 o 
 -18   1   7       28.01      110.40     25.21 o 
 -17   1   7        3.45       11.10     21.87 o 
 -16   1   7       11.28       67.75     24.25 o 
 -15   1   7      128.31      283.58     24.57 o 
 -14   1   7       91.76       66.66     24.04 o 
 -13   1   7      121.13      218.50     23.79 o 
 -12   1   7      318.97      341.12     21.79 o 
 -11   1   7      203.29      210.49     27.86 o 
 -10   1   7      103.31      100.54     22.54 o 
  -9   1   7      106.97      108.47     14.29 o 
  -8   1   7        0.80       18.56     12.42 o 
  -7   1   7      112.92      128.03     39.87 o 
  -6   1   7      610.10      687.84     24.98 o 
  -5   1   7      450.38      411.39     16.41 o 
  -4   1   7      499.59      473.54     28.45 o 
  -3   1   7      386.81      475.10     18.38 o 
  -2   1   7      167.26      147.72      8.63 o 
  -1   1   7      206.66      242.07      8.82 o 
   0   1   7       35.55      106.17      7.02 o 
   1   1   7       64.20      108.65     15.15 o 
   2   1   7       92.32      110.93     11.04 o 
   3   1   7       34.76       19.26      4.63 o 
   4   1   7      563.39      399.10      7.25 o 
   5   1   7      300.97      277.28     10.08 o 
   6   1   7      222.70      157.48     10.41 o 
   7   1   7      413.93      432.19     10.31 o 
   8   1   7      114.62      140.24     11.99 o 
   9   1   7       80.50       53.27     15.34 o 
  10   1   7      383.58      374.80     21.12 o 
  11   1   7      260.24      383.62     56.32 o 
  12   1   7      519.35      589.35     23.93 o 
  13   1   7       82.29       41.03     22.43 o 
  14   1   7        2.23       17.70     34.76 o 
  15   1   7        0.48       -9.14     48.13 o 
  16   1   7        0.04      -15.06     69.06 o 
  17   1   7       13.21        1.23     43.13 o 
  18   1   7       18.17       -3.46     45.27 o 
  19   1   7        0.03       81.97     86.95 o 
  20   1   7       91.49      134.12     59.48 o 
  21   1   7        5.57      116.50     63.23 o 
  22   1   7       32.17       34.59     66.88 o 
  23   1   7       15.26       26.92     69.68 o 
 -25   2   7       14.76       60.76     92.01 o 
 -24   2   7        1.84      -20.49     88.25 o 
 -23   2   7       19.00      100.74     45.41 o 
 -22   2   7        6.79       23.83     55.02 o 
 -21   2   7        8.75       63.16     51.49 o 
 -20   2   7      363.72      580.72     35.19 o 
 -19   2   7      151.65      193.89     31.35 o 
 -18   2   7      164.75      209.35     25.24 o 
 -17   2   7       87.93      126.88     22.76 o 
 -16   2   7       94.28       87.66     25.13 o 
 -15   2   7       15.85        8.81     22.50 o 
 -14   2   7      708.55      960.68     31.72 o 
 -13   2   7       38.89       45.98     22.59 o 
 -12   2   7      373.55      443.62     31.88 o 
 -11   2   7       69.11       74.96     18.23 o 
 -10   2   7       13.16        9.00     15.18 o 
  -9   2   7      333.08      416.17     23.74 o 
  -8   2   7      164.50      195.70     15.36 o 
  -7   2   7      544.63      577.29     52.33 o 
  -6   2   7       15.06       34.76      9.38 o 
  -5   2   7      106.38       95.01      8.79 o 
  -4   2   7      592.11      851.62     15.47 o 
  -3   2   7      131.03      169.48     10.51 o 
  -2   2   7       54.70       36.07     13.89 o 
  -1   2   7      206.74      188.06     11.63 o 
   0   2   7      235.19      207.52     10.74 o 
   1   2   7       60.98       84.04     10.78 o 
   2   2   7      288.81      394.08     19.11 o 
   3   2   7       86.53       83.74      7.63 o 
   4   2   7     1798.42     2343.48     45.23 o 
   5   2   7      577.26      737.05     11.00 o 
   6   2   7      311.29      351.38     10.91 o 
   7   2   7      119.59      122.23     10.14 o 
   8   2   7       14.20       -0.41     13.45 o 
   9   2   7        0.63      -19.62     19.62 o 
  10   2   7       52.59       56.62      8.02 o 
  11   2   7        6.91        7.74      9.23 o 
  12   2   7      147.62      113.90     21.70 o 
  13   2   7      113.25       67.84     21.71 o 
  14   2   7       69.47       15.44     43.58 o 
  15   2   7       45.91       64.62     34.67 o 
  16   2   7       62.01       35.24     36.38 o 
  17   2   7      124.43      234.89     41.89 o 
  18   2   7       57.46       72.83     42.20 o 
  19   2   7        0.74       31.76     55.66 o 
  20   2   7       21.78       61.59     60.24 o 
  21   2   7       74.95      128.20     65.30 o 
  22   2   7      186.94      285.65     68.26 o 
  23   2   7      135.83      187.78     98.94 o 
 -24   3   7       95.17      192.26     65.17 o 
 -23   3   7       20.96       64.22     61.13 o 
 -22   3   7        4.39       -1.69     56.89 o 
 -21   3   7      137.52      187.29     55.90 o 
 -20   3   7       52.97       42.11     52.46 o 
 -19   3   7       43.08       20.14     36.40 o 
 -18   3   7      370.17      373.63     43.03 o 
 -17   3   7        0.42       19.97     24.07 o 
 -16   3   7      234.71      252.78     25.79 o 
 -15   3   7       19.77       -4.72     25.39 o 
 -14   3   7       60.33       38.24     21.27 o 
 -13   3   7        2.53        3.32     33.36 o 
 -12   3   7        1.12       -7.21     22.66 o 
 -11   3   7      862.31      901.44     22.28 o 
 -10   3   7      451.33      430.16     21.00 o 
  -9   3   7      912.63      930.59     91.71 o 
  -8   3   7     3097.64     3201.68    285.93 o 
  -7   3   7      456.95      582.86     25.29 o 
  -6   3   7        3.72       31.29     16.14 o 
  -5   3   7     1790.68     1871.07     38.45 o 
  -4   3   7       30.94       32.85     11.72 o 
  -3   3   7      755.21      815.27     19.21 o 
  -2   3   7      540.48      501.53     11.59 o 
  -1   3   7       16.38       19.61      9.25 o 
   0   3   7     1216.97     1415.86     34.72 o 
   1   3   7     1438.28     1789.23     14.57 o 
   2   3   7      290.62      311.26      8.08 o 
   3   3   7      792.78      754.94     17.56 o 
   4   3   7     1451.95     1800.52     35.77 o 
   5   3   7      293.56      270.03      8.70 o 
   6   3   7        5.69        9.85      6.28 o 
   7   3   7      105.08       77.43     32.76 o 
   8   3   7      171.66      237.43     16.94 o 
   9   3   7      294.41      278.17     18.52 o 
  10   3   7      249.73      260.10     11.70 o 
  11   3   7       71.44       50.77     26.09 o 
  12   3   7        7.23      -23.52     52.23 o 
  13   3   7      731.33      808.10     78.88 o 
  14   3   7      432.60      463.54     37.75 o 
  15   3   7      280.24      297.87     38.30 o 
  16   3   7      228.98      351.04     42.52 o 
  17   3   7        0.67      108.76     46.12 o 
  18   3   7       50.08      217.66     45.75 o 
  19   3   7       47.22       95.87     48.90 o 
  20   3   7       33.27       32.93     48.16 o 
  21   3   7       31.00       40.05     84.32 o 
  22   3   7       64.62      189.56     67.78 o 
 -24   4   7        0.58       48.52     96.54 o 
 -23   4   7       97.39      109.57     66.11 o 
 -21   4   7       87.17       90.27     57.44 o 
 -20   4   7        3.42       -0.69     55.57 o 
 -19   4   7      213.54      225.67     52.64 o 
 -18   4   7       24.62       29.72     35.68 o 
 -17   4   7     1880.51     2458.99     91.63 o 
 -16   4   7       13.62       53.47     33.15 o 
 -15   4   7     2116.44     2524.51     59.93 o 
 -14   4   7      151.61      145.66     21.49 o 
 -13   4   7      438.79      433.10     24.70 o 
 -12   4   7       60.51       80.66     17.35 o 
 -11   4   7     3512.58     4112.92    133.66 o 
 -10   4   7      719.77      717.33     15.72 o 
  -9   4   7     1968.55     2296.59    117.36 o 
  -8   4   7      380.16      382.18     35.55 o 
  -7   4   7        9.68       19.07     32.18 o 
  -6   4   7        1.96       -0.40     25.78 o 
  -5   4   7       47.62       88.10      9.98 o 
  -4   4   7      106.89      120.55     11.28 o 
  -3   4   7      157.95      158.80     18.97 o 
  -2   4   7      117.02      118.68      9.34 o 
  -1   4   7      124.99       74.23     11.40 o 
   0   4   7      249.96      251.23     13.75 o 
   1   4   7     4655.04     5184.92     44.48 o 
   2   4   7      322.43      332.02     17.79 o 
   3   4   7     2623.40     3499.06     33.84 o 
   4   4   7      307.12      339.07     11.84 o 
   5   4   7      801.95      783.13     23.63 o 
   6   4   7       58.05       46.46     16.07 o 
   7   4   7     4337.89     4902.53     41.66 o 
   8   4   7      177.70      192.45     32.45 o 
   9   4   7      448.75      465.13     28.09 o 
  10   4   7       21.16      -13.14     33.14 o 
  12   4   7        5.64        8.35     54.08 o 
  13   4   7       42.00       53.45     43.71 o 
  14   4   7       51.25       51.76     44.88 o 
  15   4   7      366.29      470.83     41.49 o 
  16   4   7       10.83       22.56     41.18 o 
  17   4   7       94.42      156.40     44.22 o 
  18   4   7       13.02       94.02     44.75 o 
  19   4   7       37.98       40.24     47.70 o 
  21   4   7       47.96       31.85     52.23 o 
 -24   5   7      202.17      242.71    105.16 o 
 -23   5   7      167.08      165.11     87.47 o 
 -22   5   7       36.11       -5.85     87.14 o 
 -21   5   7       29.73       19.69     61.65 o 
 -20   5   7       55.89      -23.71     57.44 o 
 -19   5   7       46.87        3.50     55.41 o 
 -18   5   7      520.24      535.81     55.71 o 
 -17   5   7       83.00       70.17     36.25 o 
 -16   5   7     1839.46     2042.03     71.74 o 
 -15   5   7        6.24       52.93     32.89 o 
 -14   5   7      836.05      857.49     35.97 o 
 -13   5   7       68.06       54.89     29.62 o 
 -12   5   7      640.04      709.16     35.80 o 
 -11   5   7       90.18      107.66     15.63 o 
 -10   5   7     2177.36     2468.97     75.83 o 
  -9   5   7     1550.83     1787.44     82.82 o 
  -8   5   7     1632.42     1899.50    156.14 o 
  -7   5   7     1836.81     1932.13     40.49 o 
  -6   5   7     2536.37     2611.08     27.90 o 
  -5   5   7     1657.05     1765.48     16.88 o 
  -4   5   7       53.11       52.34     18.23 o 
  -3   5   7      180.97      213.59     16.59 o 
  -2   5   7     2798.01     2822.56     37.88 o 
  -1   5   7      661.25      573.87     21.22 o 
   0   5   7     2964.26     3146.25     72.95 o 
   1   5   7      110.92       51.23     13.00 o 
   2   5   7     2550.42     2842.13     26.84 o 
   3   5   7      866.62      894.59     31.95 o 
   4   5   7      155.15      121.97     12.03 o 
   5   5   7      576.14      574.25     13.98 o 
   6   5   7     1796.09     2076.44     24.77 o 
   7   5   7      171.99      153.45     18.32 o 
   8   5   7     2374.37     2787.29     35.31 o 
   9   5   7        6.17       -1.87     18.81 o 
  10   5   7      259.71      270.41     25.14 o 
  11   5   7      503.79      444.12     27.23 o 
  12   5   7       21.31       57.42     26.25 o 
  13   5   7      907.59     1077.80    123.37 o 
  14   5   7       51.83      177.46     51.06 o 
  15   5   7      216.99      247.59     41.82 o 
  16   5   7      447.95      521.90     50.25 o 
  17   5   7      254.87      280.97     46.44 o 
  18   5   7      533.56      593.63     51.17 o 
  19   5   7      404.05      511.76     52.52 o 
  20   5   7       63.25       47.74     66.78 o 
  21   5   7        0.55       15.67    104.76 o 
 -23   6   7      183.63      210.58     99.32 o 
 -22   6   7      193.17      242.79    100.68 o 
 -21   6   7      162.52      144.47     95.19 o 
 -20   6   7      458.85      522.15     91.17 o 
 -19   6   7      108.96       83.09     86.33 o 
 -18   6   7       19.31       20.39     77.60 o 
 -17   6   7       55.05       27.69     53.50 o 
 -16   6   7      133.94       80.71     41.61 o 
 -15   6   7      239.01      192.82     41.85 o 
 -14   6   7     1417.46     1380.82     47.24 o 
 -13   6   7      849.37      847.74     41.04 o 
 -12   6   7      763.90      774.51     41.82 o 
 -11   6   7      106.89       89.18     33.87 o 
 -10   6   7        1.40        1.28     31.74 o 
  -9   6   7     1330.44     1423.26     39.39 o 
  -8   6   7      688.39      807.19     38.46 o 
  -7   6   7     2754.26     3150.84     38.90 o 
  -6   6   7     1030.87     1211.54     30.16 o 
  -5   6   7      359.10      376.03     21.48 o 
  -4   6   7      242.46      219.34     20.72 o 
  -3   6   7      227.00      236.71     13.09 o 
  -2   6   7      109.77      122.18     18.78 o 
  -1   6   7     3760.28     4108.51     40.93 o 
   0   6   7      222.68      191.72     15.13 o 
   1   6   7       14.79       -4.57     14.00 o 
   2   6   7       69.27       80.17     14.84 o 
   3   6   7     1139.00     1101.13     20.74 o 
   4   6   7     2584.57     2973.15     64.71 o 
   5   6   7      313.77      253.10     26.02 o 
   6   6   7      862.88      980.76     32.66 o 
   7   6   7        7.29       20.93     40.87 o 
   8   6   7     1354.02     1317.26     37.68 o 
   9   6   7     1568.22     1555.00     26.47 o 
  10   6   7      103.00      128.32     44.38 o 
  11   6   7        3.13        8.92     45.97 o 
  12   6   7       66.82       84.74     48.45 o 
  13   6   7       17.18       40.34     69.59 o 
  14   6   7      567.39      568.43     55.46 o 
  15   6   7       84.23       54.44     59.06 o 
  16   6   7       12.05       34.81     43.31 o 
  17   6   7      778.10      894.70     51.57 o 
  18   6   7      266.29      264.90     64.70 o 
  19   6   7      155.65      217.12     68.34 o 
  20   6   7       45.77      132.12     78.71 o 
  21   6   7      179.30      334.74    104.66 o 
 -21   7   7      845.22      923.83    106.35 o 
 -20   7   7        0.32      -25.85     96.07 o 
 -19   7   7      765.49      858.91     94.16 o 
 -18   7   7      210.96      210.30     92.98 o 
 -17   7   7        0.93       -9.32     76.25 o 
 -16   7   7      333.19      295.50     77.21 o 
 -15   7   7     1537.59     1700.76     54.00 o 
 -14   7   7      377.66      327.65     50.14 o 
 -13   7   7     5261.32     5748.88     71.21 o 
 -12   7   7       26.47       30.19     40.04 o 
 -11   7   7      855.01      847.49     42.96 o 
 -10   7   7      608.98      587.84     38.16 o 
  -9   7   7     1077.28     1097.90     42.38 o 
  -8   7   7      251.86      266.12     23.02 o 
  -7   7   7     1814.06     1848.62     39.94 o 
  -6   7   7        2.79       -4.91     24.73 o 
  -5   7   7      796.68      739.81     13.31 o 
  -4   7   7       10.56       11.57     22.37 o 
  -3   7   7     1725.34     1827.66     44.98 o 
  -2   7   7      475.60      413.97     23.56 o 
  -1   7   7     2106.02     2229.21     40.51 o 
   0   7   7      221.01      243.08     22.34 o 
   1   7   7      110.17       68.13     16.91 o 
   2   7   7      909.18      839.70     20.86 o 
   3   7   7     3932.87     3957.44    100.91 o 
   4   7   7      289.75      269.00     29.31 o 
   5   7   7     5244.85     5232.16    144.75 o 
   6   7   7      958.88      926.25     34.16 o 
   7   7   7      694.43      595.23     34.42 o 
   8   7   7      499.18      485.93     39.04 o 
   9   7   7     1263.82     1292.04     68.62 o 
  10   7   7       48.76       18.24     48.17 o 
  11   7   7     1724.79     1936.64     62.92 o 
  12   7   7      392.01      321.95     55.17 o 
  13   7   7      116.24       65.45     53.65 o 
  14   7   7       11.38       36.45     55.48 o 
  15   7   7       48.32       22.15     59.66 o 
  16   7   7        7.55       21.29     91.83 o 
  17   7   7       59.01      -21.92     62.44 o 
  19   7   7      118.80       78.44     72.65 o 
  20   7   7       54.73       64.09    106.71 o 
 -20   8   7      343.67      370.35    105.54 o 
 -19   8   7       28.45       10.81    101.67 o 
 -18   8   7        4.62       32.38     86.97 o 
 -17   8   7      337.76      353.81     86.31 o 
 -16   8   7      200.16      126.23     81.79 o 
 -15   8   7       70.32       21.86     77.56 o 
 -14   8   7      485.71      443.94     45.54 o 
 -13   8   7        5.96       29.48     50.22 o 
 -12   8   7     1402.28     1190.15     50.26 o 
 -11   8   7      174.59       53.73     42.12 o 
 -10   8   7     1594.97     1557.98     49.10 o 
  -9   8   7      309.46      256.24     25.50 o 
  -8   8   7       34.34       40.45     24.38 o 
  -7   8   7      225.89      181.84     25.39 o 
  -6   8   7     3777.82     3844.86     41.84 o 
  -5   8   7      315.53      357.70     26.89 o 
  -4   8   7     2442.59     2609.35     37.55 o 
  -3   8   7      805.47      694.23     34.95 o 
  -2   8   7     1616.51     1512.20     42.81 o 
  -1   8   7      873.86      709.13     29.72 o 
   0   8   7      997.75      909.37     29.43 o 
   1   8   7     2475.27     2181.99     35.16 o 
   2   8   7     2859.72     2783.63     35.75 o 
   3   8   7     1645.98     1461.88     25.88 o 
   4   8   7      129.09      136.78     30.05 o 
   5   8   7      559.03      495.35     31.51 o 
   6   8   7      240.98      319.41     34.56 o 
   7   8   7      459.38      407.83     37.75 o 
   8   8   7      328.13      244.80     36.64 o 
   9   8   7       11.29       11.85     62.39 o 
  10   8   7      594.55      543.57     66.22 o 
  11   8   7       81.09       54.53     50.96 o 
  12   8   7      853.82      907.21     59.55 o 
  13   8   7       12.93       48.57     80.89 o 
  14   8   7      609.83      693.11     77.46 o 
  15   8   7        0.62        7.54     82.51 o 
  16   8   7       74.65       90.93     68.56 o 
  17   8   7        0.94        1.82     97.04 o 
  18   8   7      326.16      421.42     75.01 o 
 -19   9   7      405.62      446.19    103.63 o 
 -18   9   7      548.45      604.54    102.63 o 
 -17   9   7       12.55       71.41     91.03 o 
 -16   9   7      533.85      564.28     91.97 o 
 -15   9   7      399.71      413.26     86.77 o 
 -14   9   7        0.04       -9.28     84.53 o 
 -13   9   7      808.58      747.36     92.04 o 
 -12   9   7     1438.20     1377.30     52.74 o 
 -11   9   7      588.18      589.97     49.27 o 
 -10   9   7     1137.65     1002.77     49.46 o 
  -9   9   7      471.77      423.55     90.86 o 
  -8   9   7       28.24       54.72     55.13 o 
  -7   9   7      115.91      108.55     28.24 o 
  -6   9   7      328.29      299.66     29.49 o 
  -5   9   7     2878.09     3026.13     66.67 o 
  -4   9   7       21.57       42.48     28.29 o 
  -3   9   7     1155.67     1195.11     41.79 o 
  -2   9   7       13.97       -5.65     34.70 o 
  -1   9   7       24.68       -6.26     34.15 o 
   0   9   7      598.26      484.60     30.87 o 
   1   9   7      648.57      736.26     34.74 o 
   2   9   7     1041.52     1066.43     31.07 o 
   3   9   7      857.86      803.44     99.70 o 
   4   9   7       91.03       25.54     51.67 o 
   5   9   7      341.88      300.18     34.85 o 
   6   9   7      450.00      375.69     38.78 o 
   7   9   7       13.26       25.54     44.37 o 
   8   9   7     1075.14      962.79     66.18 o 
   9   9   7       48.50       68.21     49.22 o 
  10   9   7      230.99      158.66     52.50 o 
  11   9   7      479.02      505.40     59.23 o 
  12   9   7      383.09      371.26     62.73 o 
  13   9   7      905.43      927.40     68.06 o 
  14   9   7       10.52       -7.01     63.25 o 
  15   9   7       50.11       51.07     69.03 o 
  16   9   7       68.32       47.17     69.14 o 
  17   9   7      250.19      262.63     73.87 o 
 -17  10   7     1100.64     1299.03    115.24 o 
 -16  10   7       93.86      175.20     96.17 o 
 -15  10   7       59.70      154.10     98.28 o 
 -14  10   7     2586.30     2973.84    118.62 o 
 -13  10   7      314.29      418.23     86.28 o 
 -12  10   7      595.90      755.71     91.92 o 
 -11  10   7      414.92      361.57     50.76 o 
 -10  10   7       15.25       33.91     46.10 o 
  -9  10   7     1184.31     1079.90     52.88 o 
  -8  10   7      108.37      139.11     45.61 o 
  -7  10   7      668.13      641.72     50.05 o 
  -6  10   7       38.61       -1.68     43.96 o 
  -5  10   7      318.77      261.94     32.22 o 
  -4  10   7      177.40      173.42     32.66 o 
  -3  10   7      358.36      369.27     33.18 o 
  -2  10   7     1046.50      978.66     35.91 o 
  -1  10   7      430.53      407.89     48.27 o 
   0  10   7      625.27      527.25     33.43 o 
   1  10   7     1065.54      911.18     50.33 o 
   2  10   7      764.21      585.69     62.95 o 
   3  10   7      256.38      184.55     59.92 o 
   4  10   7     2012.77     1882.91    103.69 o 
   5  10   7      330.16      218.60     55.62 o 
   6  10   7      639.90      517.33     59.66 o 
   7  10   7      584.14      472.05     57.72 o 
   8  10   7      231.00      139.25     43.46 o 
   9  10   7      388.60      366.75     56.05 o 
  10  10   7     1161.85     1142.59     81.92 o 
  11  10   7       69.72       89.71     59.90 o 
  12  10   7      235.81      289.33     64.83 o 
  13  10   7        7.08       -7.85     65.64 o 
  14  10   7        8.47       51.89    100.88 o 
  15  10   7      138.38      131.34     68.31 o 
  16  10   7       29.65      107.95     99.91 o 
 -16  11   7      139.57      227.55    111.73 o 
 -14  11   7        9.18       72.15     93.31 o 
 -13  11   7      225.13      277.07     96.89 o 
 -12  11   7        1.13       92.06     93.33 o 
 -11  11   7      357.05      305.41     87.73 o 
 -10  11   7      257.72      207.80     52.81 o 
  -9  11   7       16.14       17.35     50.45 o 
  -8  11   7     1566.94     1592.24     75.30 o 
  -7  11   7       12.52       62.44     50.73 o 
  -6  11   7      971.33      954.50     81.40 o 
  -5  11   7      284.13      262.58     49.29 o 
  -4  11   7      492.09      412.30     36.56 o 
  -3  11   7      585.29      601.35     38.39 o 
  -2  11   7     2207.28     2059.70     56.09 o 
  -1  11   7        0.21       25.05     35.20 o 
   0  11   7      521.86      478.38     51.07 o 
   1  11   7      402.76      339.75     49.67 o 
   2  11   7       14.70      -28.19     69.06 o 
   3  11   7       77.76       41.61     50.88 o 
   4  11   7      290.19      188.30     53.94 o 
   5  11   7       31.71       34.45     54.31 o 
   6  11   7      221.38      183.04     59.11 o 
   7  11   7        3.62       15.97     83.09 o 
   8  11   7       26.28      -11.29     81.32 o 
   9  11   7      123.74       54.02     91.97 o 
  10  11   7      337.03      402.24     92.72 o 
  11  11   7       27.53       69.02     99.58 o 
  12  11   7      348.96      301.22    109.32 o 
  13  11   7       65.26       94.01     70.80 o 
  14  11   7      268.18      346.14     74.95 o 
 -14  12   7      458.79      463.12    111.72 o 
 -13  12   7       35.28       32.36    103.97 o 
 -12  12   7        1.52       22.16     94.28 o 
 -11  12   7      607.52      667.15     98.12 o 
 -10  12   7      547.14      555.89     94.12 o 
  -9  12   7      577.91      650.34     96.25 o 
  -8  12   7      285.52      266.36     57.57 o 
  -7  12   7       46.04       58.21     55.07 o 
  -6  12   7      109.27       76.11     52.75 o 
  -5  12   7       27.58       29.08     50.87 o 
  -4  12   7      288.70      268.09     70.76 o 
  -3  12   7        5.38       -2.51     48.97 o 
  -2  12   7       48.60       28.44     48.45 o 
  -1  12   7      573.12      495.97     53.45 o 
   0  12   7      291.65      265.67     54.84 o 
   1  12   7     1280.70     1214.80     63.17 o 
   2  12   7       19.60      -12.67     53.96 o 
   3  12   7       31.30      -20.90     58.51 o 
   4  12   7       88.89        8.47     61.74 o 
   5  12   7      347.85      271.98     61.08 o 
   6  12   7      283.55      161.33     59.92 o 
   7  12   7      744.41      614.85     72.29 o 
   8  12   7       46.04       25.41     96.32 o 
   9  12   7      306.87      226.45     98.47 o 
  10  12   7       59.94       80.02    101.41 o 
  11  12   7        1.15      -10.62    100.57 o 
 -11  13   7       33.83       62.51    101.96 o 
 -10  13   7      739.41      846.14    106.43 o 
  -9  13   7       13.04      -10.40     94.71 o 
  -8  13   7       65.29      -24.77     89.98 o 
  -7  13   7       47.13       47.05     59.15 o 
  -6  13   7       23.20       22.25     82.08 o 
  -5  13   7      204.94      232.04     87.02 o 
  -4  13   7       26.11       -7.17     86.49 o 
  -3  13   7      181.43      133.66     90.22 o 
  -2  13   7      148.12       80.67     90.98 o 
  -1  13   7       39.54       12.27     85.44 o 
   0  13   7      557.43      449.30     58.76 o 
   1  13   7      103.97       83.34     61.70 o 
   2  13   7      355.00      329.84     61.46 o 
   3  13   7       11.97      -14.06     98.72 o 
   4  13   7        1.32      -17.63     88.28 o 
   5  13   7        2.70      -20.60     92.58 o 
   6  13   7      693.76      719.09    101.90 o 
   7  13   7       74.43       86.79     99.37 o 
   8  13   7      565.99      558.31    104.41 o 
   9  13   7      126.75      117.71    104.50 o 
  -9  14   7      127.41      155.39    102.21 o 
  -8  14   7       11.09        9.81     95.98 o 
  -5  14   7      123.50       94.66     91.33 o 
  -4  14   7      124.68       98.72     96.26 o 
  -3  14   7      475.33      410.54    100.66 o 
  -2  14   7       35.30       16.72     98.50 o 
  -1  14   7      600.64      618.19    105.95 o 
   0  14   7        1.45      -25.84    102.68 o 
   2  14   7       87.75       86.58     93.56 o 
   3  14   7      102.24       59.99     92.05 o 
   4  14   7       90.47       25.84     66.39 o 
   5  14   7       37.15       67.34     95.04 o 
   6  14   7       47.52       30.98    101.75 o 
 -22   0   8     2818.24     2830.22     65.64 o 
 -20   0   8     4882.77     4681.48     69.90 o 
 -18   0   8      328.24      324.62     32.56 o 
 -16   0   8        5.45        0.13     33.19 o 
 -14   0   8     1216.44     1190.93     49.17 o 
 -12   0   8    15921.53    14697.01    101.82 o 
 -10   0   8    18736.70    17417.05     96.50 o 
  -8   0   8     8478.66     8792.56     61.64 o 
  -6   0   8    10425.45    10890.83     73.65 o 
  -4   0   8    68081.19    67225.23    626.05 o 
  -2   0   8     9969.14    11665.60     40.14 o 
   0   0   8      110.99       31.29     10.97 o 
   2   0   8     1787.61     1394.89     24.43 o 
   4   0   8      452.92      412.11     10.34 o 
   6   0   8     3523.54     2607.15     26.20 o 
   8   0   8     9982.45    10473.35     77.44 o 
  10   0   8      741.08      518.09     29.74 o 
  12   0   8     7970.58     8842.12     68.49 o 
  14   0   8     2763.13     2964.56     78.43 o 
  16   0   8      138.97      128.17     39.56 o 
  18   0   8     1326.34     1222.47     85.73 o 
  20   0   8     1837.10     2020.60    109.01 o 
  22   0   8      327.00      415.79    103.05 o 
 -23   1   8      310.48      282.77     53.54 o 
 -22   1   8      524.29      451.27     44.34 o 
 -21   1   8     2540.95     2378.26     38.28 o 
 -20   1   8      232.47      266.46     26.20 o 
 -19   1   8     5892.36     5770.87     56.16 o 
 -18   1   8     4214.47     3957.41     46.60 o 
 -17   1   8       57.18       90.22     21.91 o 
 -16   1   8     2460.73     2329.73     33.41 o 
 -15   1   8     5245.68     5038.08     45.34 o 
 -14   1   8       72.10       57.24     23.90 o 
 -13   1   8    14703.59    14387.73     62.33 o 
 -12   1   8     2268.90     2115.48     29.42 o 
 -11   1   8     5220.76     5283.73     50.82 o 
 -10   1   8     5210.59     5374.61     34.73 o 
  -9   1   8      343.52      416.63     16.83 o 
  -8   1   8     7499.84     8563.36    111.49 o 
  -7   1   8     6490.04     5862.73     60.10 o 
  -6   1   8    17546.01    18140.79     93.90 o 
  -5   1   8     9749.70     7980.89    183.47 o 
  -4   1   8      987.07     1103.99     18.62 o 
  -3   1   8    21297.07    19379.92     74.70 o 
  -2   1   8     6418.04     6432.58     33.43 o 
  -1   1   8     2314.45     1554.70     18.90 o 
   0   1   8     2422.49     2952.93     21.76 o 
   1   1   8     9228.51    10961.02     37.61 o 
   2   1   8    13416.40    14097.89     54.51 o 
   3   1   8    15519.42    14660.56     33.62 o 
   4   1   8      427.54      308.86     12.47 o 
   5   1   8     1831.27     1545.42      9.86 o 
   6   1   8     3581.79     3266.41     21.45 o 
   7   1   8     4527.87     5150.77     33.95 o 
   8   1   8     5264.33     4945.10     50.36 o 
   9   1   8     2212.32     2295.56     44.86 o 
  10   1   8        9.17       12.33     24.82 o 
  11   1   8     7827.97     7426.67     46.67 o 
  12   1   8      716.46      611.76     23.63 o 
  13   1   8      607.78      590.51     24.29 o 
  14   1   8       32.91       12.38     25.88 o 
  15   1   8      126.02      128.58     33.23 o 
  16   1   8        1.89       -6.23     51.71 o 
  17   1   8        5.59      -22.59     54.07 o 
  18   1   8      191.61      141.38     54.85 o 
  19   1   8      750.88      709.81     65.85 o 
  20   1   8      265.98      239.38     61.62 o 
  21   1   8      852.07      732.00     69.64 o 
  22   1   8       12.75       71.46     68.54 o 
  23   1   8      215.54      242.55    102.63 o 
 -25   2   8      528.38      585.73     96.94 o 
 -24   2   8       89.65       56.37     57.57 o 
 -23   2   8      787.02      761.56     49.41 o 
 -22   2   8      313.61      270.13     56.63 o 
 -21   2   8        1.08       63.83     51.85 o 
 -20   2   8     3842.28     3568.83     54.89 o 
 -19   2   8     1452.95     1428.75     35.91 o 
 -18   2   8     2115.22     2003.39     31.49 o 
 -17   2   8      874.67      864.18     29.09 o 
 -16   2   8      659.78      546.71     26.74 o 
 -15   2   8     1480.97     1309.14     27.82 o 
 -14   2   8    13231.05    12566.59     78.85 o 
 -13   2   8     3470.07     3205.07     34.89 o 
 -12   2   8     9377.91     9337.11     48.69 o 
 -11   2   8       10.44       19.98     17.41 o 
 -10   2   8      150.02      183.14     15.93 o 
  -9   2   8    11480.61    11255.26     56.77 o 
  -8   2   8     2772.09     3014.40     48.72 o 
  -7   2   8    16419.97    16234.82     55.56 o 
  -6   2   8     2043.44     2447.21     19.53 o 
  -5   2   8     9377.36     9483.06     51.87 o 
  -4   2   8    16663.06    18082.14    105.23 o 
  -3   2   8      503.65      526.02     15.90 o 
  -2   2   8       28.58       52.15     13.52 o 
  -1   2   8     8337.51     8015.21     34.32 o 
   0   2   8     6664.14     8331.24     58.36 o 
   1   2   8     6787.31     6313.87     40.68 o 
   2   2   8     2580.14     2401.61     15.20 o 
   3   2   8     5929.35     5121.84     57.26 o 
   4   2   8    19342.19    18714.72     54.98 o 
   5   2   8      290.64      213.06     15.94 o 
   6   2   8     9546.88     8576.86     62.31 o 
   7   2   8      797.32      756.69     23.74 o 
   8   2   8     1422.59     1259.34     24.32 o 
   9   2   8     2143.89     2172.30     41.53 o 
  10   2   8     3264.12     3035.02     29.97 o 
  11   2   8     2883.91     3097.01     31.97 o 
  12   2   8     2146.16     2255.46     37.79 o 
  13   2   8      137.40      118.50     39.01 o 
  14   2   8       77.62       38.44     34.57 o 
  15   2   8      537.55      476.68     37.45 o 
  16   2   8       14.08       18.02     37.90 o 
  17   2   8     1844.80     1919.98     50.91 o 
  18   2   8      173.44      175.61     43.16 o 
  19   2   8      545.90      499.83     61.74 o 
  20   2   8      162.43      128.06     62.23 o 
  21   2   8      128.88      207.11     72.85 o 
  22   2   8      456.23      584.85     74.53 o 
  23   2   8      251.42      307.98    102.10 o 
 -25   3   8        0.75       -0.20     97.52 o 
 -24   3   8     1077.37     1224.01     71.14 o 
 -23   3   8       94.69      100.52     60.97 o 
 -22   3   8       83.76       78.68     58.63 o 
 -21   3   8      887.50      901.35     59.96 o 
 -20   3   8      113.64       97.83     52.34 o 
 -19   3   8      125.49      101.15     36.94 o 
 -18   3   8     1477.59     1423.68     43.58 o 
 -17   3   8        0.90       12.01     26.39 o 
 -16   3   8     3636.50     3567.68     37.58 o 
 -15   3   8       11.59       34.39     22.41 o 
 -14   3   8     1824.09     1768.41     27.58 o 
 -13   3   8       30.74       26.21     19.24 o 
 -12   3   8      225.74      208.20     30.54 o 
 -11   3   8     4054.41     3947.29     45.25 o 
 -10   3   8     2001.85     2061.88     29.25 o 
  -9   3   8     5933.89     5665.89    103.32 o 
  -8   3   8    14020.21    13437.46     93.92 o 
  -7   3   8     1148.63     1574.17     42.57 o 
  -6   3   8     4912.49     4431.28     74.61 o 
  -5   3   8    25830.09    23841.97     75.08 o 
  -4   3   8      345.44      460.06     27.81 o 
  -3   3   8     1281.40     1019.42     14.01 o 
  -2   3   8     4159.79     3287.49     30.11 o 
  -1   3   8      430.50      626.82     22.85 o 
   0   3   8     3566.41     3307.30     31.75 o 
   1   3   8     3038.48     3854.31     40.89 o 
   2   3   8      341.81      391.77     14.86 o 
   3   3   8     5938.91     5787.51     51.43 o 
   4   3   8      448.18      419.26     11.70 o 
   5   3   8     2765.24     3217.16     21.47 o 
   6   3   8      171.43       78.78     20.37 o 
   7   3   8      815.67      653.83     17.95 o 
   8   3   8     1005.93      867.22     31.86 o 
   9   3   8      379.61      256.56     25.25 o 
  10   3   8      316.30      345.64     13.28 o 
  11   3   8        7.78        5.38     12.77 o 
  12   3   8      968.39      835.19     46.08 o 
  13   3   8     2651.62     2351.67     55.21 o 
  14   3   8       30.60       28.84     44.68 o 
  15   3   8      425.59      381.58     40.16 o 
  16   3   8     1847.64     1849.99     50.03 o 
  17   3   8     1409.28     1367.30     49.09 o 
  18   3   8     1868.25     1830.32     55.56 o 
  19   3   8      627.97      542.77     49.05 o 
  20   3   8        8.00       17.80     61.45 o 
  21   3   8        6.43       -1.95     65.79 o 
  22   3   8      288.07      305.11     71.09 o 
 -23   4   8      470.43      480.48     66.45 o 
 -22   4   8       15.48       29.90     88.10 o 
 -21   4   8      557.94      492.31     59.95 o 
 -20   4   8       48.48        2.61     54.08 o 
 -19   4   8      341.35      334.39     52.78 o 
 -18   4   8        1.03       19.64     35.76 o 
 -17   4   8     7567.67     7347.36     85.97 o 
 -16   4   8       97.15      116.10     33.96 o 
 -15   4   8     8375.17     8048.20     71.79 o 
 -14   4   8      395.82      397.73     22.26 o 
 -13   4   8      638.67      532.09     36.34 o 
 -12   4   8      271.24      212.89     17.93 o 
 -11   4   8     9666.68     9430.78     65.82 o 
 -10   4   8      466.19      450.47     22.22 o 
  -9   4   8     5844.72     5682.67     70.78 o 
  -8   4   8      479.01      624.42     40.97 o 
  -7   4   8      537.87      516.03     76.05 o 
  -6   4   8      587.99      579.69     24.60 o 
  -5   4   8     2141.09     2101.45     44.96 o 
  -4   4   8      527.46      487.39     16.60 o 
  -3   4   8      464.06      627.33     22.61 o 
  -2   4   8      396.85      526.75     29.78 o 
  -1   4   8      420.29      340.00     13.24 o 
   0   4   8     1031.20     1108.51     17.70 o 
   1   4   8    21048.25    19991.64     86.87 o 
   2   4   8      713.62      878.25     26.01 o 
   3   4   8     9128.25     9780.05     98.68 o 
   4   4   8      791.86      763.88     12.49 o 
   5   4   8     3203.73     2943.18     54.96 o 
   6   4   8     3941.40     3861.90     35.78 o 
   7   4   8    14290.35    13811.37    104.36 o 
   8   4   8       57.67       28.37     18.96 o 
   9   4   8      152.61      166.02     26.90 o 
  10   4   8       95.10       15.76     36.03 o 
  11   4   8      456.31      427.92     43.60 o 
  12   4   8        9.32        5.44     63.79 o 
  13   4   8        6.42      -14.42     45.58 o 
  14   4   8       55.95       34.99     48.39 o 
  15   4   8      608.87      629.84     42.02 o 
  16   4   8      427.03      418.38     44.02 o 
  17   4   8      945.01      896.84     49.43 o 
  18   4   8      329.93      323.72     47.10 o 
  19   4   8      237.75      219.23     49.77 o 
  21   4   8      133.87      123.63     68.34 o 
 -23   5   8      298.75      293.15     97.43 o 
 -22   5   8      151.71      174.21     91.15 o 
 -20   5   8       18.52       -4.19     84.50 o 
 -19   5   8       11.04      -11.34     75.25 o 
 -18   5   8      889.76      830.76     58.47 o 
 -17   5   8        0.38       33.84     35.91 o 
 -16   5   8     3941.93     3893.53     52.52 o 
 -15   5   8        3.20       56.76     33.93 o 
 -14   5   8     1781.41     1664.34     47.40 o 
 -13   5   8      389.83      297.14     36.84 o 
 -12   5   8      642.72      614.80     38.70 o 
 -11   5   8     1536.90     1567.10     41.12 o 
 -10   5   8     4961.03     4897.63    162.69 o 
  -9   5   8     5124.02     4895.23    128.60 o 
  -8   5   8     3117.83     2997.33     72.80 o 
  -7   5   8     1574.93     1680.12     26.53 o 
  -6   5   8     3934.56     3664.23    270.78 o 
  -5   5   8     3999.22     3886.62     28.32 o 
  -4   5   8      637.52      650.43     26.65 o 
  -3   5   8      365.36      570.06     25.76 o 
  -2   5   8     2347.59     2042.49     24.67 o 
  -1   5   8      215.15      359.42     15.62 o 
   0   5   8     9677.99     9353.91     58.37 o 
   1   5   8       92.57      132.11     19.26 o 
   2   5   8     4734.27     4157.72     46.52 o 
   3   5   8       15.32       50.87     11.79 o 
   4   5   8      148.73       98.90     19.13 o 
   5   5   8       80.67       77.53     16.15 o 
   6   5   8     1719.32     1580.85     30.55 o 
   7   5   8      223.26      206.85     18.90 o 
   8   5   8     1202.98     1339.96     38.06 o 
   9   5   8      809.29      831.06     24.61 o 
  10   5   8     2414.03     2252.43     41.80 o 
  11   5   8     2585.81     2145.03     35.79 o 
  12   5   8      205.45      131.84     28.15 o 
  13   5   8     1516.15     1454.08    115.91 o 
  14   5   8      546.81      514.27     54.04 o 
  15   5   8     1829.11     1601.43     62.17 o 
  16   5   8      890.41      867.49     48.14 o 
  17   5   8        6.72       60.54     45.95 o 
  18   5   8      290.53      385.50     51.28 o 
  19   5   8      271.46      345.31     52.76 o 
  20   5   8       81.91      150.17     68.40 o 
  21   5   8        3.82      -27.82     96.84 o 
 -23   6   8      201.22      358.77    107.14 o 
 -22   6   8      194.34      320.78     97.73 o 
 -21   6   8       97.54      136.55     91.89 o 
 -20   6   8      627.72      538.19     95.32 o 
 -19   6   8      209.81      133.20     87.62 o 
 -18   6   8      205.68      118.21     77.88 o 
 -17   6   8      109.51       84.39     79.18 o 
 -16   6   8       40.32        4.60     42.32 o 
 -15   6   8      268.04      259.38     43.44 o 
 -14   6   8     1026.09      934.57     46.28 o 
 -13   6   8      829.89      954.62     68.79 o 
 -12   6   8     1067.65      953.84     62.54 o 
 -11   6   8        3.99       13.02     34.80 o 
 -10   6   8      575.28      515.16     36.48 o 
  -9   6   8     1547.90     1469.08     43.12 o 
  -8   6   8      101.91      173.93     21.99 o 
  -7   6   8     2202.93     2307.12     52.03 o 
  -6   6   8      431.16      479.40     28.10 o 
  -5   6   8     1270.25     1277.49     54.34 o 
  -4   6   8      555.34      440.19     27.73 o 
  -3   6   8      157.23       99.20     28.91 o 
  -2   6   8      396.67      480.10     21.62 o 
  -1   6   8     8886.04     8588.94    182.77 o 
   0   6   8     1307.86     1364.70     19.59 o 
   1   6   8       19.48       23.74     14.99 o 
   2   6   8      437.76      378.35     15.99 o 
   3   6   8     3502.69     2774.26     31.68 o 
   4   6   8     3054.35     2906.75     61.93 o 
   5   6   8       14.42       32.82     26.64 o 
   6   6   8      256.97      269.61     29.75 o 
   7   6   8      476.12      315.79     50.99 o 
   8   6   8      619.09      575.04     49.00 o 
   9   6   8     1044.27     1035.23     25.96 o 
  10   6   8      348.13      274.34     35.23 o 
  11   6   8       75.08       16.32     45.02 o 
  12   6   8      170.13      164.03     51.22 o 
  13   6   8      149.43      102.44     62.07 o 
  14   6   8      717.46      673.34    126.11 o 
  15   6   8      233.78      203.11     59.90 o 
  16   6   8      228.75      183.40     46.36 o 
  17   6   8      442.20      592.38     50.77 o 
  18   6   8        1.28       41.90     65.91 o 
  19   6   8       72.77      182.26     76.75 o 
  20   6   8       98.25      101.11     74.43 o 
  21   6   8      396.47      413.46    107.11 o 
 -21   7   8      529.31      730.65    107.45 o 
 -20   7   8        0.35       -3.81     95.51 o 
 -19   7   8      756.13      790.43     96.24 o 
 -18   7   8      283.91      232.71     88.58 o 
 -17   7   8       56.90       43.53     86.18 o 
 -16   7   8      192.05      214.11     74.60 o 
 -15   7   8      792.47      822.19     47.76 o 
 -14   7   8       68.71      135.48     44.63 o 
 -13   7   8     3086.78     3604.90     68.10 o 
 -12   7   8      112.24      128.12     41.69 o 
 -11   7   8      951.31      939.69     52.85 o 
 -10   7   8      268.25      176.05     43.07 o 
  -9   7   8      225.31      249.39     37.28 o 
  -8   7   8        2.12       29.01     23.63 o 
  -7   7   8      573.69      554.65     27.98 o 
  -6   7   8        0.30      -12.36     23.19 o 
  -5   7   8      376.38      279.49     13.34 o 
  -4   7   8      121.05      217.69     36.50 o 
  -3   7   8     1912.76     1858.54     76.92 o 
  -2   7   8       28.37      164.06     24.36 o 
  -1   7   8     1874.68     1780.57     36.77 o 
   0   7   8      216.84      169.85     23.38 o 
   1   7   8       70.44       66.81     17.28 o 
   2   7   8      281.62      289.97     22.66 o 
   3   7   8     1272.65     1319.89     51.83 o 
   4   7   8       17.19       86.24     16.15 o 
   5   7   8     2477.98     2679.43     42.34 o 
   6   7   8     1063.86      978.52     41.72 o 
   7   7   8     1138.38      967.46     49.16 o 
   8   7   8      419.45      403.64     55.42 o 
   9   7   8       40.86       38.85     51.05 o 
  10   7   8       95.74       12.43     36.75 o 
  11   7   8     1280.87     1312.98     73.21 o 
  12   7   8      424.32      282.88     55.77 o 
  13   7   8      139.60        4.52     54.95 o 
  14   7   8       46.59        9.14     53.38 o 
  15   7   8      112.54       76.84     61.97 o 
  16   7   8       32.86       -7.06     63.19 o 
  17   7   8      179.98      231.29     65.19 o 
  19   7   8       16.67       38.40     71.71 o 
  20   7   8       34.80       89.64    109.29 o 
 -20   8   8      213.51      274.53    104.70 o 
 -19   8   8        5.09      -25.64     92.23 o 
 -18   8   8       15.99       78.36     95.97 o 
 -17   8   8      133.07      137.65     92.54 o 
 -16   8   8       27.71       62.90     85.31 o 
 -14   8   8      125.17      149.15     44.19 o 
 -13   8   8       92.65       62.73     44.52 o 
 -12   8   8      621.39      686.98     50.07 o 
 -11   8   8       14.31       -9.31     42.92 o 
 -10   8   8     1198.97     1341.28     63.92 o 
  -9   8   8      112.50      108.43     25.72 o 
  -8   8   8       52.05       37.88     25.65 o 
  -7   8   8        3.26       -7.46     29.61 o 
  -6   8   8     1210.63     1279.00     38.27 o 
  -5   8   8      603.72      537.28     29.54 o 
  -4   8   8     2443.66     2471.87     77.72 o 
  -3   8   8        4.68      205.81     27.94 o 
  -2   8   8      740.47     1030.87     53.05 o 
  -1   8   8      229.02      287.54     29.43 o 
   0   8   8      651.69      614.12     29.06 o 
   1   8   8      228.31      316.81     26.74 o 
   2   8   8      443.88      719.20     28.77 o 
   3   8   8      352.27      383.86     21.27 o 
   4   8   8       12.11        5.78     28.13 o 
   5   8   8      419.98      343.65     32.34 o 
   6   8   8      282.96      280.39     35.02 o 
   7   8   8      468.94      411.44     37.32 o 
   8   8   8      418.99      354.17     37.58 o 
   9   8   8       42.35       18.23     47.82 o 
  10   8   8      122.07       51.96     41.02 o 
  11   8   8      187.30      135.43     52.23 o 
  12   8   8      292.75      284.60     55.94 o 
  13   8   8       26.18       56.50     57.46 o 
  14   8   8      332.98      530.77     71.68 o 
  15   8   8       71.84       63.75     63.14 o 
  16   8   8       75.42       54.95     68.86 o 
  17   8   8        6.22       11.10     96.56 o 
  18   8   8      109.44      156.03     72.93 o 
 -19   9   8       66.25      352.52    110.76 o 
 -18   9   8      102.56      257.04    110.18 o 
 -17   9   8        1.49       20.31    100.59 o 
 -16   9   8      184.18      265.92     98.12 o 
 -15   9   8       43.01       45.72     92.74 o 
 -14   9   8       21.63       -7.83     85.72 o 
 -13   9   8      156.03      306.17     48.13 o 
 -12   9   8       85.80      280.21     49.16 o 
 -11   9   8      174.78      399.44     58.44 o 
 -10   9   8       64.75      175.83     66.26 o 
  -9   9   8      189.83      336.92    111.99 o 
  -8   9   8        0.38       13.43     54.40 o 
  -7   9   8        2.23       -8.75     32.17 o 
  -6   9   8        7.24       39.01     28.70 o 
  -5   9   8      725.68      924.26     39.63 o 
  -4   9   8      135.12      101.05     39.82 o 
  -3   9   8      637.08      953.56     35.82 o 
  -2   9   8       26.83        6.69     28.85 o 
  -1   9   8       12.90        7.82     31.65 o 
   0   9   8      161.96      114.41     27.57 o 
   1   9   8      217.62      183.35     31.72 o 
   2   9   8      334.63      306.08     28.55 o 
   3   9   8      294.78      277.31     47.07 o 
   4   9   8      148.11       92.29     31.96 o 
   5   9   8       74.20      102.63     33.59 o 
   6   9   8       15.46       16.88     51.24 o 
   7   9   8       27.35      -10.28     36.29 o 
   8   9   8      261.59      362.82     43.59 o 
   9   9   8       49.66       45.02     49.46 o 
  10   9   8       89.13       89.19     53.10 o 
  11   9   8       26.32       20.66     58.53 o 
  12   9   8        2.30       70.44     60.75 o 
  13   9   8      169.08      399.70     64.93 o 
  14   9   8       41.71       22.09     64.31 o 
  15   9   8       59.45       57.84     67.18 o 
  16   9   8        1.97       28.74     70.73 o 
  17   9   8       47.25       41.40     72.40 o 
 -17  10   8       74.72      560.95    117.57 o 
 -16  10   8       11.25       70.23    102.30 o 
 -15  10   8       53.16      114.24     90.78 o 
 -14  10   8      217.67     1029.85     98.94 o 
 -13  10   8        9.49      210.33     91.49 o 
 -12  10   8       96.91      290.88     66.91 o 
 -11  10   8        5.02       50.78     55.75 o 
 -10  10   8        7.27       32.09     48.39 o 
  -9  10   8      157.46      369.47     51.09 o 
  -8  10   8       73.28      115.97     47.99 o 
  -7  10   8      169.32      418.17     47.54 o 
  -6  10   8       17.55      -18.29     37.10 o 
  -5  10   8        2.11       13.36     38.46 o 
  -4  10   8        7.59       27.54     32.23 o 
  -3  10   8        9.97      154.88     32.41 o 
  -2  10   8       90.02      437.00     34.22 o 
  -1  10   8        2.07      206.13     33.03 o 
   0  10   8       13.40      248.19     32.88 o 
   1  10   8       80.79      181.29     49.79 o 
   2  10   8      215.88      171.56     50.08 o 
   3  10   8      175.62      107.53     49.24 o 
   4  10   8      256.81      524.44     51.08 o 
   5  10   8       29.39       87.87     55.01 o 
   6  10   8       13.17      233.86     57.96 o 
   7  10   8       24.66       92.09     41.47 o 
   8  10   8      104.55       51.53     58.54 o 
   9  10   8      112.57      100.82     47.12 o 
  10  10   8      165.52      262.68     59.99 o 
  11  10   8      115.52      146.57     61.59 o 
  12  10   8       39.81       31.87     62.27 o 
  13  10   8       22.55       18.17     65.86 o 
  14  10   8        0.39      -19.82    106.25 o 
  15  10   8       34.64        6.58     68.94 o 
  16  10   8       23.49       43.20     98.67 o 
 -16  11   8        7.56      100.60    104.86 o 
 -15  11   8        1.76      -18.39    105.56 o 
 -14  11   8       25.56      141.23     96.65 o 
 -13  11   8        5.93      125.37     96.87 o 
 -12  11   8       16.34      174.24     88.18 o 
 -11  11   8       13.64      248.34     86.75 o 
 -10  11   8        1.63       90.64     54.12 o 
  -9  11   8        4.29       70.59     52.02 o 
  -8  11   8       90.09      722.56    133.88 o 
  -7  11   8       67.09       90.24     52.08 o 
  -6  11   8      102.36      611.13     69.74 o 
  -5  11   8       31.80       96.31     50.57 o 
  -4  11   8        0.94       44.63     35.06 o 
  -3  11   8        0.06      251.86     36.98 o 
  -2  11   8       57.24      683.16     53.75 o 
  -1  11   8       22.78       57.59     48.53 o 
   0  11   8       40.38      211.52     48.76 o 
   1  11   8       58.58       24.67     48.18 o 
   2  11   8        5.47       -9.46     51.98 o 
   4  11   8        0.20       10.91     54.95 o 
   5  11   8        1.86       87.20     58.21 o 
   6  11   8        0.02       -4.35     81.67 o 
   7  11   8        5.11        5.29     58.23 o 
   8  11   8        5.26        2.45     58.40 o 
   9  11   8       23.00       26.16     86.11 o 
  10  11   8       33.32      159.09     98.97 o 
  11  11   8       38.14       71.07    101.71 o 
  12  11   8       46.51      142.92     67.57 o 
  13  11   8        4.08       64.05     91.18 o 
  14  11   8        2.49      135.51     98.21 o 
 -14  12   8        0.57      238.30    112.39 o 
 -13  12   8        0.02       47.39     98.32 o 
 -12  12   8        5.04       72.52     94.47 o 
 -11  12   8        0.00      273.25     94.61 o 
 -10  12   8        0.13      431.06     93.89 o 
  -9  12   8        0.46      343.01    112.27 o 
  -8  12   8        6.15      245.68     75.59 o 
  -7  12   8        0.96      157.89     55.92 o 
  -6  12   8       17.67       37.44     54.51 o 
  -5  12   8        3.18        5.84     53.21 o 
  -4  12   8        4.51       73.14     50.27 o 
  -3  12   8        2.96       32.11     77.58 o 
  -2  12   8        3.13       -1.98     52.10 o 
  -1  12   8       17.13      127.03     51.74 o 
   0  12   8       42.54       49.54     61.94 o 
   1  12   8       21.29      470.62     78.11 o 
   2  12   8       53.62       24.48     56.52 o 
   3  12   8        0.24        5.20     60.48 o 
   5  12   8       14.06       30.83     60.35 o 
   6  12   8       32.15       20.92     61.01 o 
   7  12   8       17.35      134.85     63.36 o 
   8  12   8       32.84      -27.94     90.87 o 
   9  12   8        1.04       11.85     97.72 o 
  10  12   8        5.89       99.91     95.01 o 
  11  12   8        0.35        9.07    110.27 o 
 -11  13   8        4.31       44.40    100.08 o 
 -10  13   8        0.06      360.19    102.45 o 
  -9  13   8       11.97      -24.95     94.17 o 
  -8  13   8        0.03      117.33     92.39 o 
  -7  13   8        3.28       74.88     60.79 o 
  -6  13   8       11.23      110.25     59.53 o 
  -5  13   8       14.60      143.11     83.22 o 
  -4  13   8        4.70       65.07     83.29 o 
  -3  13   8        1.90       70.50     86.09 o 
  -2  13   8        0.15       13.98     91.73 o 
  -1  13   8       14.34        0.84     93.98 o 
   0  13   8        1.16      189.12     57.78 o 
   1  13   8       32.82      130.12     62.58 o 
   2  13   8        7.18      319.59     62.53 o 
   3  13   8       20.17       14.74    101.19 o 
   5  13   8        1.10      -25.71     96.00 o 
   6  13   8        0.33      141.45     71.88 o 
   7  13   8       29.90        2.30     98.17 o 
   8  13   8        0.56      236.17    107.14 o 
  -5  14   8       22.57      156.42     96.96 o 
  -4  14   8       14.86      128.79     95.51 o 
  -3  14   8        0.66       77.69     93.78 o 
  -2  14   8        5.58       20.92     93.21 o 
  -1  14   8       11.83      323.64    101.55 o 
   0  14   8       10.59       35.95    102.32 o 
   1  14   8        2.40       -4.40     99.94 o 
   3  14   8        0.93      -27.72     93.43 o 
   4  14   8        1.80       40.86     95.84 o 
   5  14   8        1.22      -28.35     97.14 o 
 -21   0   9       50.04       58.04     38.59 o 
 -19   0   9      141.26      140.35     35.11 o 
 -17   0   9        2.18       13.54     48.55 o 
 -15   0   9       25.05        4.30     30.86 o 
 -13   0   9       61.32       52.38     33.04 o 
 -11   0   9      656.75      616.84     35.03 o 
  -9   0   9     1240.06     1289.75     43.57 o 
  -7   0   9       20.66       56.29     26.22 o 
  -5   0   9     2207.48     2488.47     40.82 o 
  -3   0   9     2000.21     1975.73    117.45 o 
  -1   0   9      283.44      258.30     11.06 o 
   1   0   9       57.46       41.17     11.81 o 
   3   0   9      103.57       88.43     11.73 o 
   5   0   9       19.70       13.72     12.52 o 
   7   0   9      660.85      606.94     19.02 o 
   9   0   9       86.85      107.83     33.62 o 
  11   0   9       73.88       45.48     30.56 o 
  13   0   9      192.29      222.22     33.62 o 
  15   0   9      223.26      256.33     38.77 o 
  17   0   9       15.65       -5.01     71.91 o 
  19   0   9      111.97      132.58     88.08 o 
  21   0   9       95.46      101.13     96.94 o 
 -23   1   9        5.83       10.25     52.76 o 
 -22   1   9        0.22       25.52     42.25 o 
 -21   1   9        9.21      170.10     30.79 o 
 -20   1   9       29.74       68.77     25.81 o 
 -19   1   9      179.04      330.19     25.90 o 
 -18   1   9      229.00      360.24     26.63 o 
 -17   1   9      121.79      148.51     26.02 o 
 -16   1   9       18.61       66.30     27.31 o 
 -15   1   9       62.83       66.93     25.73 o 
 -14   1   9      194.69      134.53     24.93 o 
 -13   1   9      262.64      333.38     26.20 o 
 -12   1   9      489.46      490.22     23.36 o 
 -11   1   9      128.09      216.80     24.64 o 
 -10   1   9      483.24      586.50     19.60 o 
  -9   1   9      406.86      472.32     32.74 o 
  -8   1   9      139.72      208.03     32.70 o 
  -7   1   9        0.41       18.27     25.06 o 
  -6   1   9      897.75      828.93     34.39 o 
  -5   1   9      899.57     1024.67     65.01 o 
  -4   1   9     1263.63     1400.70     21.39 o 
  -3   1   9      291.62      439.09     13.74 o 
  -2   1   9      427.48      522.08     10.45 o 
  -1   1   9       66.47      127.31     11.92 o 
   0   1   9       28.44       52.82     18.57 o 
   1   1   9       42.61       63.80     11.05 o 
   2   1   9       80.76      111.04     19.43 o 
   3   1   9       50.61       47.63      6.53 o 
   4   1   9       37.61       23.85      6.03 o 
   5   1   9      154.41      212.08      6.96 o 
   6   1   9      933.52     1197.61     23.69 o 
   7   1   9      913.11      964.95     19.97 o 
   8   1   9      393.31      442.68     12.46 o 
   9   1   9      138.28      109.41     12.20 o 
  10   1   9      215.02      198.32     28.21 o 
  11   1   9       99.45       94.74     25.45 o 
  12   1   9      222.11      208.14     22.74 o 
  13   1   9        7.08       -3.09     24.50 o 
  14   1   9       39.53       40.73     24.14 o 
  15   1   9       37.36       51.76     34.47 o 
  16   1   9       48.46       35.19     36.46 o 
  17   1   9       26.39        9.05     56.08 o 
  18   1   9       11.16       12.49     55.27 o 
  19   1   9        9.05       48.18     64.51 o 
  20   1   9       51.85       72.68     61.41 o 
  21   1   9        6.91       95.83     67.98 o 
  22   1   9       46.82      146.03     70.23 o 
 -24   2   9       22.86       29.06     57.03 o 
 -23   2   9       18.87       87.88     45.55 o 
 -22   2   9       14.79       32.17     44.13 o 
 -21   2   9        0.30       -2.95     40.44 o 
 -20   2   9      163.96      297.09     40.79 o 
 -19   2   9      245.07      290.20     26.59 o 
 -18   2   9      275.76      278.08     29.12 o 
 -17   2   9      139.00      162.93     26.90 o 
 -16   2   9       23.22       28.03     24.26 o 
 -15   2   9       65.30       64.33     26.06 o 
 -14   2   9      342.31      492.79     39.36 o 
 -13   2   9       11.16       46.26     22.19 o 
 -12   2   9      361.82      472.00     30.32 o 
 -11   2   9       36.97       36.64     17.48 o 
 -10   2   9      111.93      124.21     17.94 o 
  -9   2   9      604.09      608.54     38.66 o 
  -8   2   9      507.95      530.25     32.00 o 
  -7   2   9      916.23     1091.49     63.69 o 
  -6   2   9       84.67       77.49     10.74 o 
  -5   2   9      467.97      609.58     16.23 o 
  -4   2   9      134.36      155.43     13.28 o 
  -3   2   9      658.99      655.19     18.91 o 
  -2   2   9     1745.72     2017.77     24.07 o 
  -1   2   9     2764.25     3134.74     30.63 o 
   0   2   9     3527.03     4376.16     84.22 o 
   1   2   9      696.75      851.80     17.43 o 
   2   2   9       35.27       14.53      8.75 o 
   3   2   9      134.10      157.36      7.34 o 
   4   2   9      799.65      717.91     24.17 o 
   5   2   9     1042.76      865.61     25.84 o 
   6   2   9      872.89      899.29     34.23 o 
   7   2   9      224.12      149.68     15.50 o 
   8   2   9        3.66       -0.61     15.20 o 
   9   2   9        8.56        0.21     16.17 o 
  10   2   9        2.91        6.21     19.25 o 
  11   2   9        2.96       17.07     21.31 o 
  12   2   9        0.15      -11.56     24.75 o 
  13   2   9        2.41        4.32     56.85 o 
  14   2   9        2.62       20.84     60.80 o 
  15   2   9       85.00       56.85     35.50 o 
  16   2   9      200.15      197.23     39.87 o 
  17   2   9       73.69      153.11     43.51 o 
  18   2   9      108.01      105.33     43.90 o 
  19   2   9        6.49       55.14     60.39 o 
  21   2   9       92.20      129.61     69.62 o 
  22   2   9      174.74      350.70     75.28 o 
 -24   3   9      167.29      382.72     70.88 o 
 -23   3   9        7.15       23.47     58.76 o 
 -22   3   9       28.81       77.96     58.62 o 
 -21   3   9      175.83      227.19     54.49 o 
 -20   3   9       49.17       36.84     39.31 o 
 -19   3   9        9.21       11.37     43.86 o 
 -18   3   9      264.83      275.01     37.96 o 
 -17   3   9       66.10       54.51     43.31 o 
 -16   3   9      652.97      700.87     27.69 o 
 -15   3   9      333.40      337.45     25.19 o 
 -14   3   9      378.16      421.69     22.98 o 
 -13   3   9       37.36       51.49     20.50 o 
 -12   3   9       29.14       50.36     19.02 o 
 -11   3   9     1150.84     1228.48     37.23 o 
 -10   3   9     1113.20     1188.53     48.55 o 
  -9   3   9     3495.59     3997.85     64.53 o 
  -8   3   9     2547.77     2686.65     54.57 o 
  -7   3   9      874.73      911.91     37.49 o 
  -6   3   9     1107.33     1392.41     53.09 o 
  -5   3   9     2411.37     3373.85     55.76 o 
  -4   3   9       21.44       51.18     44.51 o 
  -3   3   9       33.07       34.31      7.74 o 
  -2   3   9      420.90      412.82     12.11 o 
  -1   3   9      826.84      715.81     16.99 o 
   0   3   9     3789.85     4202.09     26.42 o 
   1   3   9     1639.12     1969.75     34.75 o 
   2   3   9       54.88       62.56     15.17 o 
   3   3   9      375.98      438.21      9.85 o 
   4   3   9      161.79      165.30     11.01 o 
   5   3   9      214.95      301.63     12.31 o 
   6   3   9       10.02       16.33     12.24 o 
   7   3   9        9.00       14.93      8.46 o 
   8   3   9       15.94       11.86      9.15 o 
   9   3   9      210.95      235.93     22.49 o 
  10   3   9      573.75      645.70     20.41 o 
  11   3   9      381.21      373.63     73.25 o 
  12   3   9       93.20      101.07     41.78 o 
  13   3   9      140.24      152.31     44.14 o 
  14   3   9       46.01        5.98     37.21 o 
  15   3   9      277.65      323.84     40.73 o 
  16   3   9      208.65      318.51     44.14 o 
  17   3   9       45.72       88.51     43.76 o 
  18   3   9       18.24      116.51     47.43 o 
  19   3   9        4.04       18.31     60.01 o 
  20   3   9        0.02       -7.31     84.29 o 
  21   3   9       30.47       38.34     69.06 o 
  22   3   9       60.56      100.64     97.99 o 
 -24   4   9        9.22      -26.08     95.63 o 
 -23   4   9      215.90      277.63     94.53 o 
 -21   4   9      153.30      192.77     59.14 o 
 -19   4   9       82.34       57.65     38.03 o 
 -18   4   9       26.53       31.56     36.05 o 
 -17   4   9     2170.18     2511.68     58.29 o 
 -16   4   9       56.44       98.42     33.40 o 
 -15   4   9     2305.06     2562.82     90.92 o 
 -14   4   9      485.83      489.47     31.92 o 
 -13   4   9       17.68       17.46     18.53 o 
 -12   4   9        9.46       20.27     16.23 o 
 -11   4   9     2165.13     2442.31     61.03 o 
 -10   4   9     1156.83     1193.15     48.34 o 
  -9   4   9     1577.55     1749.52     50.47 o 
  -8   4   9     1206.94     1243.15     45.23 o 
  -7   4   9     1028.46     1254.30     42.99 o 
  -6   4   9      236.93      309.29     23.00 o 
  -5   4   9     1639.51     1780.04     23.52 o 
  -4   4   9      591.26      649.76     16.80 o 
  -3   4   9        1.25       -2.15      8.22 o 
  -2   4   9      162.49      167.03     11.65 o 
  -1   4   9      515.60      504.75     14.57 o 
   0   4   9      499.17      544.68     17.33 o 
   1   4   9     8100.36     9558.01     54.37 o 
   2   4   9     1556.34     1711.21     25.57 o 
   3   4   9     3419.51     3784.98     23.15 o 
   4   4   9      502.60      519.43     15.69 o 
   5   4   9      417.79      502.37     14.69 o 
   6   4   9       91.24       84.14      6.23 o 
   7   4   9     2710.36     3078.98     39.56 o 
   8   4   9      198.41      177.76     20.19 o 
   9   4   9       38.43       44.56     20.30 o 
  10   4   9       24.73      -17.48     50.11 o 
  11   4   9      322.60      243.46     61.31 o 
  12   4   9      142.20       46.28     43.96 o 
  13   4   9        3.58      -30.80     63.60 o 
  14   4   9       80.52       66.26     48.79 o 
  15   4   9       46.44       44.24     40.25 o 
  16   4   9       13.92       18.38     43.22 o 
  17   4   9       58.29       64.83     46.46 o 
  18   4   9        4.69       56.90     83.91 o 
  19   4   9       56.51       64.52     50.71 o 
  20   4   9       32.00       15.78     61.31 o 
  21   4   9       84.97      166.16    110.46 o 
 -23   5   9      209.95      370.83     96.32 o 
 -22   5   9      141.31      118.79     90.41 o 
 -18   5   9      455.02      459.77     48.01 o 
 -17   5   9       26.09       20.52     42.98 o 
 -16   5   9     2082.31     2345.44    138.45 o 
 -15   5   9      156.00      167.21     41.77 o 
 -14   5   9      958.97     1034.65     77.89 o 
 -13   5   9      161.28      146.41     49.43 o 
 -12   5   9       50.57       79.46     35.17 o 
 -11   5   9      691.88      774.46     64.66 o 
 -10   5   9      766.24      955.62     37.34 o 
  -9   5   9      973.36     1066.43    123.56 o 
  -8   5   9     1532.14     1782.39     46.15 o 
  -7   5   9      707.62      788.96     36.28 o 
  -6   5   9     6325.18     6969.88     58.94 o 
  -5   5   9     4202.26     4890.71     35.74 o 
  -4   5   9     1099.42     1137.58     30.91 o 
  -3   5   9       47.33       27.53     23.66 o 
  -2   5   9     1490.52     1648.21     32.47 o 
  -1   5   9      606.61      627.30     21.89 o 
   0   5   9     4165.54     4125.57     35.89 o 
   1   5   9      799.68      797.52     20.83 o 
   2   5   9     3242.19     3372.72     33.56 o 
   3   5   9       17.76        0.06     21.02 o 
   4   5   9      187.06      213.63     13.81 o 
   5   5   9       36.76       31.73      4.05 o 
   6   5   9      731.16      747.97     27.11 o 
   7   5   9     1128.42      995.10     26.93 o 
   8   5   9      256.86      261.04     21.95 o 
   9   5   9      448.94      474.34     23.70 o 
  10   5   9      241.20      297.05     25.39 o 
  11   5   9      168.72      147.05     28.38 o 
  12   5   9      394.39      374.26     35.77 o 
  13   5   9      333.30      373.39     49.84 o 
  14   5   9       12.20       25.88     68.85 o 
  15   5   9      313.44      370.40     55.93 o 
  16   5   9      121.35      155.70     45.20 o 
  17   5   9      146.37      178.29     48.11 o 
  18   5   9      328.28      383.02     52.18 o 
  19   5   9      178.59      192.84     51.41 o 
  20   5   9       97.79      130.74     54.60 o 
  21   5   9        1.21      -25.59     95.84 o 
 -22   6   9      189.18      344.81     95.08 o 
 -21   6   9       12.06      -14.72     95.25 o 
 -20   6   9      488.73      544.33     98.22 o 
 -19   6   9       97.62      139.99     82.32 o 
 -18   6   9      275.39      234.82     85.10 o 
 -17   6   9      130.24      110.39     45.20 o 
 -16   6   9      132.71       85.63     43.18 o 
 -15   6   9      510.21      422.85     70.45 o 
 -14   6   9     1199.76     1163.92     59.57 o 
 -13   6   9     1570.58     1682.46     67.32 o 
 -12   6   9      915.45     1029.07    123.65 o 
 -11   6   9      133.38      148.19     36.17 o 
 -10   6   9      557.44      549.46     52.06 o 
  -9   6   9     1122.56     1356.71     54.65 o 
  -8   6   9       10.74       28.02     21.37 o 
  -7   6   9     2961.11     3303.40     87.54 o 
  -6   6   9     1201.46     1237.33     28.31 o 
  -5   6   9     3190.49     3253.11     44.44 o 
  -4   6   9     2765.02     2644.85     41.30 o 
  -3   6   9       32.38       27.00     46.24 o 
  -2   6   9      203.93      256.23     26.30 o 
  -1   6   9     6113.79     6585.82     57.61 o 
   0   6   9      223.09      299.74     23.56 o 
   1   6   9       37.86       51.24     15.01 o 
   2   6   9       89.05       75.85     19.20 o 
   3   6   9      933.59      930.49     33.85 o 
   4   6   9     3294.73     3298.96     65.72 o 
   5   6   9      534.84      506.88     30.07 o 
   6   6   9      498.03      407.63     30.68 o 
   7   6   9      657.09      638.69     32.79 o 
   8   6   9      487.41      409.76     31.18 o 
   9   6   9      594.90      678.11     27.42 o 
  10   6   9      129.21       18.62     34.86 o 
  11   6   9      187.25      176.83     46.98 o 
  12   6   9      171.65      132.51     47.72 o 
  13   6   9      135.49       86.38     50.52 o 
  14   6   9      315.49      297.57     63.12 o 
  15   6   9       50.36        8.22     57.92 o 
  16   6   9       15.06       -0.17     62.27 o 
  17   6   9      284.64      404.80     51.26 o 
  18   6   9       49.51       46.52     60.89 o 
  19   6   9       93.36      106.51     72.41 o 
  20   6   9       12.30       -3.96    100.78 o 
 -21   7   9      753.22     1006.45    108.44 o 
 -20   7   9       34.99       97.61     90.88 o 
 -19   7   9     1011.49     1098.88    102.73 o 
 -18   7   9      348.92      313.22     87.95 o 
 -17   7   9       95.76      149.02     83.49 o 
 -16   7   9      362.40      394.43     49.32 o 
 -15   7   9      974.50      895.50     54.72 o 
 -14   7   9      605.69      597.67     47.44 o 
 -13   7   9     3983.31     4275.16     66.41 o 
 -12   7   9        0.48       -7.04     64.84 o 
 -11   7   9     1543.09     1539.84     71.44 o 
 -10   7   9      269.51      307.58     37.49 o 
  -9   7   9      131.30      161.17     24.96 o 
  -8   7   9       73.00       76.79     23.59 o 
  -7   7   9      281.19      254.12     24.78 o 
  -6   7   9      124.16      117.65     18.89 o 
  -5   7   9      464.71      458.09     18.89 o 
  -4   7   9     2208.83     2271.31     42.74 o 
  -3   7   9     4909.19     5326.98     55.39 o 
  -2   7   9      116.25      145.68     24.81 o 
  -1   7   9     3632.52     3711.97     40.31 o 
   0   7   9      374.73      357.99     18.75 o 
   1   7   9       39.28       11.75     17.03 o 
   2   7   9     2193.91     2097.15     38.38 o 
   3   7   9     3173.81     3183.40     44.15 o 
   4   7   9      214.30      186.07     21.76 o 
   5   7   9     2900.08     3287.08     44.60 o 
   6   7   9       41.17       29.51     33.29 o 
   7   7   9      636.67      743.35     41.13 o 
   8   7   9      350.49      330.08     35.20 o 
   9   7   9       18.25      -28.34     56.11 o 
  10   7   9       10.19       -8.76     65.15 o 
  11   7   9      677.87      773.44     52.55 o 
  12   7   9        2.54      -29.45     72.71 o 
  13   7   9      105.69      118.15     73.20 o 
  14   7   9       14.98      -26.42     82.26 o 
  15   7   9       89.19       57.25     62.82 o 
  16   7   9        6.83      -10.21     94.07 o 
  17   7   9      236.41      260.38     67.71 o 
  18   7   9       27.30       14.45     70.37 o 
  19   7   9       14.97       35.42    101.15 o 
 -20   8   9      613.54      691.82    105.07 o 
 -19   8   9       26.01       15.15    101.90 o 
 -18   8   9      111.27      128.05     88.31 o 
 -17   8   9      429.24      341.57     88.44 o 
 -16   8   9       22.95      -21.18     88.30 o 
 -15   8   9        0.86       -6.56     48.24 o 
 -14   8   9      168.08      125.29     46.73 o 
 -13   8   9       34.80       23.27     46.50 o 
 -12   8   9     1844.59     1908.33     56.21 o 
 -11   8   9       14.42       46.76     65.99 o 
 -10   8   9     3876.63     4019.83    198.14 o 
  -9   8   9       35.48       35.79     26.22 o 
  -8   8   9      116.64       94.32     26.35 o 
  -7   8   9        8.11       -6.61     27.40 o 
  -6   8   9     1336.56     1528.70     34.99 o 
  -5   8   9      285.40      267.26     28.76 o 
  -4   8   9     5528.77     6032.39     51.45 o 
  -3   8   9      935.12      903.18     32.80 o 
  -2   8   9     4983.74     4717.19     80.30 o 
  -1   8   9      782.11      718.72     30.96 o 
   0   8   9      893.58      744.72     34.91 o 
   1   8   9     1039.18      943.17     30.11 o 
   2   8   9     2144.46     2021.76     35.29 o 
   3   8   9     1185.95     1126.73     24.56 o 
   4   8   9       45.75       38.08     29.74 o 
   5   8   9      324.92      218.25     32.37 o 
   6   8   9      124.99      120.67     33.93 o 
   7   8   9      386.74      355.31     36.92 o 
   8   8   9      898.78      824.29     40.57 o 
   9   8   9      135.76       41.55     38.78 o 
  10   8   9        2.81      -19.30     74.01 o 
  11   8   9       56.21       -6.56     74.07 o 
  12   8   9      311.45      333.70     54.85 o 
  13   8   9       35.65       46.32     57.41 o 
  14   8   9      789.67      973.60     69.88 o 
  15   8   9        0.08        6.66     64.18 o 
  16   8   9      188.51      232.99     69.45 o 
  18   8   9       82.60      125.33     75.17 o 
 -19   9   9      661.92      990.13    115.07 o 
 -18   9   9      422.89      365.40     99.34 o 
 -17   9   9      133.02      147.84     92.76 o 
 -16   9   9      573.57      565.37     93.37 o 
 -15   9   9       82.29       48.09     84.22 o 
 -13   9   9      702.76      634.71     53.57 o 
 -12   9   9      574.23      533.88     51.32 o 
 -11   9   9     1786.64     1766.06     57.40 o 
 -10   9   9      474.90      457.69     92.49 o 
  -9   9   9     1900.68     1816.89     57.11 o 
  -8   9   9       38.31       23.07     32.75 o 
  -7   9   9       59.76       26.75     29.22 o 
  -6   9   9        9.57       31.35     28.87 o 
  -5   9   9     2294.41     2261.34     41.13 o 
  -4   9   9      158.49      176.81     38.84 o 
  -3   9   9     4216.67     4157.08     49.07 o 
  -2   9   9        4.87       21.74     39.85 o 
  -1   9   9      386.20      310.40     30.57 o 
   0   9   9      661.72      587.40     31.71 o 
   1   9   9       31.77       32.08     29.94 o 
   2   9   9      933.67      926.37     93.97 o 
   3   9   9      647.90      568.86     46.53 o 
   4   9   9      102.80       77.00     32.91 o 
   5   9   9      491.53      485.98     36.65 o 
   6   9   9       44.37        5.27     37.36 o 
   7   9   9      137.34      133.55     37.91 o 
   8   9   9      898.75      764.82     46.33 o 
   9   9   9       94.58       52.55     50.11 o 
  10   9   9      154.38       33.62     58.51 o 
  11   9   9       25.03       -7.88     75.18 o 
  12   9   9      140.45      153.67     62.67 o 
  13   9   9      783.17      831.91     68.86 o 
  14   9   9       21.62       15.01     66.50 o 
  15   9   9      143.90      190.16     69.38 o 
  16   9   9       53.60        0.33     71.57 o 
  17   9   9       10.02      -18.11    105.62 o 
 -17  10   9      830.15      864.13    112.37 o 
 -16  10   9        1.70       30.23    101.19 o 
 -15  10   9      128.15      225.56    100.72 o 
 -14  10   9     1341.63     1400.01    101.83 o 
 -13  10   9        4.97      218.52     85.08 o 
 -12  10   9     1122.30     1043.02     58.59 o 
 -11  10   9       31.24       74.98     50.75 o 
 -10  10   9      101.28       87.48     48.72 o 
  -9  10   9     1328.85     1266.87     55.83 o 
  -8  10   9        0.19       11.96     48.69 o 
  -7  10   9     1269.28     1189.08     54.40 o 
  -6  10   9        6.25       -6.28     32.23 o 
  -5  10   9        5.37      -12.82     44.35 o 
  -4  10   9      198.88      148.40     32.18 o 
  -3  10   9      182.88      202.38     33.00 o 
  -2  10   9     2142.89     2089.40     42.61 o 
  -1  10   9      707.67      643.53     36.06 o 
   0  10   9     1334.49     1222.73     38.02 o 
   1  10   9     1034.50      878.95     55.22 o 
   2  10   9      125.47       96.64     49.61 o 
   3  10   9      267.74      187.75     50.77 o 
   4  10   9     1685.81     1547.37     92.23 o 
   5  10   9       17.03       21.18     73.72 o 
   6  10   9     1071.85      972.60     54.95 o 
   7  10   9      431.45      374.94     42.88 o 
   9  10   9      256.86      155.08     48.10 o 
  10  10   9      345.42      293.00     95.29 o 
  11  10   9       80.27      115.63     59.67 o 
  12  10   9      129.64      116.96     62.27 o 
  13  10   9      156.76      112.28     64.96 o 
  14  10   9        4.51       10.18    101.76 o 
  15  10   9       34.42       38.31     72.46 o 
 -15  11   9       21.14       10.37     99.72 o 
 -14  11   9      335.01      463.62    106.92 o 
 -13  11   9      121.28      261.59     93.13 o 
 -12  11   9      354.55      479.30     96.96 o 
 -11  11   9      558.14      555.39     90.10 o 
 -10  11   9      137.42      147.98     55.37 o 
  -9  11   9      156.61      185.15     54.93 o 
  -8  11   9     2515.94     2763.17     70.33 o 
  -7  11   9        8.99      147.90     53.44 o 
  -6  11   9     2419.85     2396.52    125.94 o 
  -5  11   9      398.28      384.21     50.37 o 
  -4  11   9       42.44       57.44     36.19 o 
  -3  11   9      443.95      414.02     38.29 o 
  -2  11   9     1468.48     1469.57     58.07 o 
  -1  11   9       31.23       94.82     48.73 o 
   0  11   9      843.86      846.57     87.65 o 
   1  11   9       15.75       24.49     49.68 o 
   2  11   9      162.43      104.30     53.01 o 
   3  11   9       69.64       41.87     53.91 o 
   4  11   9        4.34       -4.59     57.23 o 
   5  11   9      326.69      252.75     58.25 o 
   6  11   9       18.58       22.34     56.07 o 
   7  11   9        7.75      -23.23     54.97 o 
   9  11   9       20.14      -11.72     90.95 o 
  10  11   9      368.63      314.52     63.84 o 
  11  11   9       51.53       52.39     63.22 o 
  12  11   9      564.08      593.00     69.85 o 
  13  11   9       73.51      127.76     69.51 o 
  14  11   9       14.91       48.60     97.53 o 
 -13  12   9      102.02      217.21     99.21 o 
 -12  12   9       16.54       34.16     99.48 o 
 -11  12   9       78.80      134.45     98.22 o 
 -10  12   9      655.79      664.84     99.07 o 
  -9  12   9      635.68      678.20     69.81 o 
  -8  12   9      481.71      525.43     70.91 o 
  -7  12   9      699.34      800.65     61.54 o 
  -6  12   9      209.33      212.34     57.38 o 
  -5  12   9      298.34      221.17     55.35 o 
  -4  12   9      256.96      196.75     99.23 o 
  -3  12   9      104.85      165.55     77.22 o 
  -2  12   9       54.20       36.30     53.58 o 
  -1  12   9      281.00      214.95     52.11 o 
   0  12   9       29.55       42.14     57.00 o 
   1  12   9     1467.16     1421.06     64.32 o 
   2  12   9       11.84       24.53     57.80 o 
   3  12   9      539.81      426.58     64.93 o 
   5  12   9       14.79      -21.41     64.75 o 
   7  12   9      387.65      378.44     78.48 o 
   8  12   9        1.04       -8.39     99.45 o 
   9  12   9      236.37      213.18     96.48 o 
  10  12   9       31.30       -6.70    106.24 o 
  11  12   9       43.04       68.97    101.29 o 
 -11  13   9       70.09      136.30    104.07 o 
 -10  13   9      262.59      234.24     98.12 o 
  -9  13   9        6.16        6.22     92.37 o 
  -8  13   9      332.87      324.48     64.20 o 
  -7  13   9       26.00       59.36     60.08 o 
  -6  13   9      337.75      361.17     89.30 o 
  -5  13   9      352.29      422.21     88.69 o 
  -4  13   9       59.88      138.42     86.79 o 
  -3  13   9      110.28       86.24     85.77 o 
  -2  13   9       45.90       54.79     91.81 o 
  -1  13   9       50.14       12.36     95.19 o 
   0  13   9      438.61      507.85     65.72 o 
   1  13   9       94.21      129.39     64.74 o 
   2  13   9      817.40      809.66     66.96 o 
   3  13   9        5.85       18.85     66.72 o 
   4  13   9      107.38       49.70     65.35 o 
   5  13   9        0.53      -12.11     90.95 o 
   6  13   9      357.40      227.95     74.24 o 
   8  13   9      361.49      417.64    104.46 o 
  -6  14   9      173.08      291.64     98.96 o 
  -5  14   9      346.32      429.67     97.13 o 
  -4  14   9      195.58      250.53     97.93 o 
  -3  14   9      168.29      213.14     98.57 o 
  -2  14   9       46.99       71.34     96.21 o 
  -1  14   9      580.36      597.76    103.77 o 
   0  14   9        5.55       -0.81    105.88 o 
   1  14   9       45.80       50.79    100.99 o 
   2  14   9       26.29        0.92     90.21 o 
   3  14   9       26.03       71.51     93.32 o 
   4  14   9       57.20       79.66     95.94 o 
   5  14   9        3.33       74.77    101.58 o 
 -22   0  10     1537.45     1660.80     48.82 o 
 -20   0  10     2219.88     2236.90     47.16 o 
 -18   0  10      666.06      726.95     35.16 o 
 -16   0  10     2965.70     2732.12     48.87 o 
 -14   0  10       86.17       95.16     32.31 o 
 -12   0  10    10030.14     9465.27    193.99 o 
 -10   0  10    46795.70    45655.67    177.72 o 
  -8   0  10    30871.18    31179.18    136.89 o 
  -6   0  10     2857.50     2449.48     43.56 o 
  -4   0  10    81416.03    79506.42   1109.21 o 
  -2   0  10    37811.90    37380.60     87.54 o 
   0   0  10       36.88       49.32     11.77 o 
   2   0  10      453.64      588.01     16.19 o 
   4   0  10      832.62     1297.27     19.86 o 
   6   0  10     4456.94     4889.62     34.08 o 
   8   0  10    10241.50    10630.86     81.78 o 
  10   0  10     1680.98     1493.68     46.53 o 
  12   0  10     1053.21     1041.58     62.33 o 
  14   0  10     5658.49     5500.02     63.47 o 
  16   0  10      655.12      576.91     73.15 o 
  18   0  10      100.46       22.27     83.40 o 
  20   0  10      859.44     1010.42    101.34 o 
  22   0  10      125.49       79.60    100.45 o 
 -24   1  10       60.82       54.63     75.33 o 
 -23   1  10      102.30      109.05     43.55 o 
 -22   1  10     1085.08      967.07     40.61 o 
 -21   1  10     1550.70     1527.54     41.19 o 
 -20   1  10      471.40      381.16     27.12 o 
 -19   1  10     2484.90     2444.18     32.68 o 
 -18   1  10     2743.70     2548.09     34.94 o 
 -17   1  10     1934.18     1919.90     38.74 o 
 -16   1  10     3333.97     3254.54     42.04 o 
 -15   1  10      643.66      565.58     27.96 o 
 -14   1  10      150.51       81.58     24.10 o 
 -13   1  10     6889.31     6456.44     53.25 o 
 -12   1  10      890.89      892.34     24.87 o 
 -11   1  10    16585.03    16239.00    113.59 o 
 -10   1  10     2637.85     2876.17     59.44 o 
  -9   1  10     8430.59     8667.81     82.64 o 
  -8   1  10     2556.63     2381.10     46.33 o 
  -7   1  10      314.63      284.19     31.50 o 
  -6   1  10      115.03      112.71     25.88 o 
  -5   1  10    13037.94    13933.42    120.04 o 
  -4   1  10      116.33       40.77     14.69 o 
  -3   1  10    42626.68    42811.11    387.82 o 
  -2   1  10       94.96       50.76     16.15 o 
  -1   1  10    21278.57    21531.77     56.41 o 
   0   1  10     8354.53     8249.23     50.78 o 
   1   1  10     9399.92     8297.88     57.17 o 
   2   1  10    15584.67    14324.66     40.46 o 
   3   1  10      189.67      101.66     10.18 o 
   4   1  10      170.92       90.58      7.59 o 
   5   1  10     5170.73     4917.19     22.25 o 
   6   1  10     2543.40     2608.19     17.32 o 
   7   1  10     9696.58     9251.33     30.35 o 
   8   1  10     4059.68     4054.25     22.47 o 
   9   1  10       99.79      110.18     21.66 o 
  10   1  10       49.95       13.04     22.28 o 
  11   1  10      797.93      755.20     27.28 o 
  12   1  10        5.02        1.02     22.01 o 
  13   1  10      704.37      865.37     26.52 o 
  14   1  10       52.72       61.60     24.85 o 
  15   1  10     1456.86     1517.12     42.81 o 
  16   1  10       14.36       13.55     43.00 o 
  17   1  10      231.64      186.10     40.53 o 
  18   1  10       81.98       61.58     59.24 o 
  19   1  10       74.60       64.37     82.24 o 
  20   1  10       92.78      132.45     66.11 o 
  21   1  10      628.24      692.76     80.27 o 
  22   1  10      109.90      155.46     73.31 o 
 -24   2  10      158.13      116.09     59.14 o 
 -23   2  10      802.07      792.01     61.85 o 
 -22   2  10      381.67      309.34     46.06 o 
 -21   2  10       77.86       58.42     40.91 o 
 -20   2  10     1111.67     1074.73     45.00 o 
 -19   2  10      755.79      621.92     33.21 o 
 -18   2  10     1728.62     1756.60     36.14 o 
 -17   2  10      183.72      197.67     27.10 o 
 -16   2  10      128.07      147.96     27.97 o 
 -15   2  10     2691.43     2613.75     36.55 o 
 -14   2  10     3561.59     3446.48     38.62 o 
 -13   2  10     5015.95     4895.18     61.86 o 
 -12   2  10     9815.92     9986.28     57.84 o 
 -11   2  10     1077.42     1167.59     48.01 o 
 -10   2  10     3601.17     3902.86     63.98 o 
  -9   2  10     3494.34     3483.76     60.20 o 
  -8   2  10       43.97       32.41     28.74 o 
  -7   2  10    20286.70    20461.26    193.03 o 
  -6   2  10     6570.84     6899.87     69.41 o 
  -5   2  10    29044.22    30781.33     54.94 o 
  -4   2  10     7637.34     6631.67     53.97 o 
  -3   2  10     1013.84      633.69     25.71 o 
  -2   2  10    20328.26    19158.91    103.13 o 
  -1   2  10    17707.75    16705.46     80.23 o 
   0   2  10     5797.03     5633.57     45.72 o 
   1   2  10     2017.56     2083.08     25.42 o 
   2   2  10      565.38      596.59     18.99 o 
   3   2  10       26.44       47.29      9.52 o 
   4   2  10    18534.93    16901.86    107.18 o 
   5   2  10     1119.30     1321.98     20.31 o 
   6   2  10    15036.01    15314.58     59.18 o 
   7   2  10      479.82      537.22     16.53 o 
   8   2  10        3.57       -0.97     14.94 o 
   9   2  10      669.59      677.80     27.42 o 
  10   2  10     1265.02     1355.45     26.72 o 
  11   2  10     3071.75     2913.69     58.10 o 
  12   2  10      571.07      548.87     28.18 o 
  13   2  10      862.89      709.99     44.53 o 
  14   2  10      513.71      444.70     37.81 o 
  15   2  10      171.61      105.86     36.62 o 
  16   2  10      304.69      309.60     41.44 o 
  17   2  10      755.06      729.92     47.53 o 
  18   2  10       49.87       34.83     45.07 o 
  19   2  10      233.21      181.19     62.19 o 
  20   2  10      147.79      100.50     64.23 o 
  21   2  10       16.58       55.09     68.13 o 
  22   2  10      532.55      701.53    105.37 o 
 -24   3  10     1202.26     1208.54     71.38 o 
 -23   3  10      245.91      168.70     89.18 o 
 -22   3  10      280.08      230.71     84.44 o 
 -21   3  10      291.38      251.65     79.03 o 
 -20   3  10       78.80       17.98     39.96 o 
 -19   3  10        3.17       23.90     43.72 o 
 -18   3  10      701.83      646.06     40.42 o 
 -17   3  10       33.57       36.19     46.47 o 
 -16   3  10     2539.19     2405.84     33.51 o 
 -15   3  10      744.35      740.32     26.05 o 
 -14   3  10     3916.98     3891.22     48.18 o 
 -13   3  10      368.67      391.35     29.32 o 
 -12   3  10     3807.62     3709.41     68.83 o 
 -11   3  10     6099.38     6005.35     79.54 o 
 -10   3  10     1017.97      991.49     46.53 o 
  -9   3  10    21647.13    22320.25    132.51 o 
  -8   3  10    11449.33    10451.13     92.06 o 
  -7   3  10      643.81      594.26     37.88 o 
  -6   3  10    32959.91    30964.30     98.93 o 
  -5   3  10    22820.38    23717.81     74.58 o 
  -4   3  10     3769.67     3252.35     26.83 o 
  -3   3  10      897.81     1084.41     19.85 o 
  -2   3  10     4655.71     5364.13    135.89 o 
  -1   3  10        2.82       61.34     20.17 o 
   0   3  10    17056.27    17287.97    114.55 o 
   1   3  10     4712.82     5425.19     31.73 o 
   2   3  10      228.34      400.98     11.87 o 
   3   3  10       73.63      104.37      7.77 o 
   4   3  10     1307.54     1278.49     20.22 o 
   5   3  10     1365.18     1348.44     21.88 o 
   6   3  10     1310.64     1279.20     35.67 o 
   7   3  10      123.28      132.58     14.55 o 
   8   3  10       30.56       19.86     12.91 o 
   9   3  10     1008.59      951.66     17.48 o 
  10   3  10     2588.89     2624.22     32.25 o 
  11   3  10      467.26      383.40     74.54 o 
  12   3  10     1317.65     1417.41     48.81 o 
  13   3  10     1388.14     1278.58     66.51 o 
  14   3  10      333.69      242.70     49.13 o 
  15   3  10      983.35      880.67     44.77 o 
  16   3  10      955.15     1012.51     65.16 o 
  17   3  10      238.43      247.31     45.36 o 
  18   3  10      628.08      666.05     50.35 o 
  19   3  10      200.13      171.99     49.40 o 
  20   3  10       39.62      -14.74     65.76 o 
  21   3  10       73.00       51.94     70.64 o 
  22   3  10       33.81       50.43    100.47 o 
 -24   4  10       18.63       22.12     92.41 o 
 -23   4  10      641.57      687.48     98.98 o 
 -22   4  10       16.14      -26.14     88.12 o 
 -21   4  10      780.19      773.50     90.64 o 
 -20   4  10        0.09      -12.74     75.39 o 
 -19   4  10       71.69       36.72     43.85 o 
 -18   4  10        7.49       22.39     44.10 o 
 -17   4  10     6423.58     6310.46     75.58 o 
 -16   4  10       60.67      106.81     40.67 o 
 -15   4  10     5736.37     5796.63     67.37 o 
 -14   4  10      444.62      487.17     54.59 o 
 -13   4  10      136.97      167.07     35.24 o 
 -12   4  10      301.76      342.09     48.86 o 
 -11   4  10     2814.40     2859.21     65.00 o 
 -10   4  10     3240.64     3128.53     63.87 o 
  -9   4  10     3128.92     3082.05     62.14 o 
  -8   4  10      119.21      144.51     37.87 o 
  -7   4  10    14322.39    14600.22    430.64 o 
  -6   4  10     5296.20     5110.47     56.86 o 
  -5   4  10     4648.11     4478.28     55.55 o 
  -4   4  10     1254.33     1464.88     71.70 o 
  -3   4  10      260.42      238.70     13.01 o 
  -2   4  10      580.54      682.11     14.92 o 
  -1   4  10     4376.15     3671.92     30.74 o 
   0   4  10      252.24      476.10     18.38 o 
   1   4  10    18827.84    17304.12     84.06 o 
   2   4  10       24.13      160.49     16.03 o 
   3   4  10    13739.93    12782.67    144.16 o 
   4   4  10        1.32       32.95     13.71 o 
   5   4  10     1860.49     1817.04     19.11 o 
   6   4  10      262.40      235.68     14.54 o 
   7   4  10     4721.21     4530.31     46.16 o 
   8   4  10       15.48        7.80     24.70 o 
   9   4  10     1398.13     1379.09     41.85 o 
  10   4  10        1.35      -11.76     37.72 o 
  11   4  10      791.56      659.79     45.60 o 
  12   4  10        4.35      -15.13     60.30 o 
  13   4  10       79.28       11.85     47.83 o 
  14   4  10      155.71       83.97     50.08 o 
  15   4  10      157.60      135.01     51.24 o 
  16   4  10       99.89       75.30     44.06 o 
  17   4  10      212.02      179.06     47.32 o 
  18   4  10      111.33       74.24     47.52 o 
  19   4  10      329.71      350.27     53.12 o 
  20   4  10       55.44       25.67     52.13 o 
  21   4  10      228.69      107.29     96.14 o 
 -23   5  10      185.42      287.62     98.96 o 
 -22   5  10      217.94      277.96     96.23 o 
 -21   5  10       49.67      -17.88     92.83 o 
 -18   5  10      556.01      531.42     74.74 o 
 -17   5  10        1.56       17.76     43.07 o 
 -16   5  10     2830.03     2740.20     60.21 o 
 -15   5  10        4.97       32.02     42.77 o 
 -14   5  10     2000.27     2100.99     51.39 o 
 -13   5  10      846.97      760.74     42.64 o 
 -12   5  10       72.83       65.81     59.23 o 
 -11   5  10     1689.98     1517.57     41.36 o 
 -10   5  10      882.58      814.33     53.01 o 
  -9   5  10     5680.26     5187.50     80.27 o 
  -8   5  10     7379.98     6751.80    159.66 o 
  -7   5  10      220.47      184.39     26.97 o 
  -6   5  10     9980.30     9342.63     59.07 o 
  -5   5  10     4042.78     4289.21    167.20 o 
  -4   5  10      686.28      711.13     33.77 o 
  -3   5  10        5.84        6.13     11.48 o 
  -2   5  10      970.52     1100.28     20.18 o 
  -1   5  10      100.65      147.26     15.39 o 
   0   5  10     7012.16     6752.02     60.93 o 
   1   5  10      345.32      427.35     21.58 o 
   2   5  10     6863.17     6877.20     44.65 o 
   3   5  10      359.61      384.78     18.59 o 
   4   5  10      137.41      173.27     13.57 o 
   5   5  10        1.43        9.79      6.76 o 
   6   5  10       71.07       64.04     19.65 o 
   7   5  10      467.54      314.66     21.83 o 
   8   5  10      228.84      248.42     22.49 o 
   9   5  10     2306.63     2118.89     32.07 o 
  10   5  10     3038.81     3004.03     36.15 o 
  11   5  10      922.16      847.60     32.30 o 
  12   5  10      586.06      502.28     32.14 o 
  13   5  10      157.30       93.49     47.37 o 
  14   5  10      160.66      123.69     52.89 o 
  15   5  10     1067.58     1063.77     60.54 o 
  16   5  10      308.24      284.82     60.10 o 
  17   5  10       17.03       15.44     48.75 o 
  18   5  10      152.76      219.70     51.15 o 
  19   5  10        6.02       55.32     51.83 o 
  20   5  10      122.66       83.76     55.55 o 
 -22   6  10      122.28      265.71    101.51 o 
 -21   6  10       39.40      -22.59     90.64 o 
 -20   6  10      689.00      652.26     94.45 o 
 -19   6  10      235.27      191.26     88.79 o 
 -18   6  10      598.33      525.79     87.79 o 
 -17   6  10       77.97       68.41     44.84 o 
 -16   6  10       24.28       23.28     45.13 o 
 -15   6  10      559.88      589.06     47.31 o 
 -14   6  10      351.60      351.12     46.57 o 
 -13   6  10     1402.93     1550.85    114.73 o 
 -12   6  10     1036.28     1156.97     85.58 o 
 -11   6  10       16.26      114.27     37.28 o 
 -10   6  10     1779.41     1770.15     98.91 o 
  -9   6  10     2376.96     2358.70     47.61 o 
  -8   6  10      902.16      847.00     27.80 o 
  -7   6  10     3797.01     3574.21    125.31 o 
  -6   6  10      950.92     1068.90     74.55 o 
  -5   6  10     2514.69     2318.18     74.10 o 
  -4   6  10     1760.46     1760.86     75.83 o 
  -3   6  10      363.37      348.00     42.55 o 
  -2   6  10     2087.07     1881.19     30.55 o 
  -1   6  10     7404.50     6985.72     46.76 o 
   0   6  10     2308.29     2110.14     28.78 o 
   1   6  10      348.93      301.13     16.47 o 
   2   6  10      137.67      135.56     18.38 o 
   3   6  10     1743.45     1734.39     22.22 o 
   4   6  10     5076.52     5230.51    131.20 o 
   5   6  10      217.10      201.46     35.25 o 
   6   6  10       11.45       20.31     30.64 o 
   7   6  10     1010.63      869.05     55.70 o 
   8   6  10        5.58       17.83     26.12 o 
   9   6  10     1209.30     1118.06     28.23 o 
  10   6  10      278.77      185.60     36.73 o 
  11   6  10      528.77      471.93     51.94 o 
  12   6  10       15.32       29.59     49.59 o 
  13   6  10        4.11       -1.76     74.72 o 
  14   6  10      285.19      225.51     59.70 o 
  15   6  10      277.64      123.90     64.98 o 
  16   6  10      108.72       21.40     63.66 o 
  17   6  10      294.31      322.82     52.08 o 
  18   6  10      103.73       87.43     61.11 o 
  19   6  10       45.45       53.02     72.64 o 
 -21   7  10      306.35      553.17    105.54 o 
 -20   7  10        3.28       36.29     97.34 o 
 -19   7  10      762.27      725.53     94.21 o 
 -18   7  10      382.56      415.70     94.55 o 
 -17   7  10      359.76      394.44     85.60 o 
 -16   7  10      323.24      359.99     48.57 o 
 -15   7  10      194.37      215.88     48.07 o 
 -14   7  10      164.99      335.89     48.22 o 
 -13   7  10     2048.00     2230.64     75.26 o 
 -12   7  10      239.37      176.24     48.38 o 
 -11   7  10     1312.13     1280.07     89.62 o 
 -10   7  10      478.25      467.43     49.16 o 
  -9   7  10       41.89       52.36     25.91 o 
  -8   7  10       99.41       54.49     25.55 o 
  -7   7  10       30.81        7.33     30.06 o 
  -6   7  10      458.78      414.89     18.82 o 
  -5   7  10       35.37       76.64     21.22 o 
  -4   7  10      293.50      590.26     37.70 o 
  -3   7  10     2849.13     2851.40    107.21 o 
  -2   7  10      775.40      737.09     33.61 o 
  -1   7  10     4463.15     4209.85     44.82 o 
   0   7  10     1010.35      815.34     22.59 o 
   1   7  10      302.93      291.32     19.27 o 
   2   7  10      847.49      851.47     29.90 o 
   3   7  10     1452.49     1474.25     31.40 o 
   4   7  10       10.37       68.32     17.69 o 
   5   7  10     1500.27     1739.75     54.31 o 
   6   7  10      521.51      449.50     56.34 o 
   7   7  10     1073.93     1073.07     51.39 o 
   8   7  10      874.39      770.90     39.57 o 
   9   7  10       31.94      -18.16     61.26 o 
  11   7  10      374.88      440.35     52.45 o 
  12   7  10       35.97       61.33     72.49 o 
  13   7  10       51.02        2.69     54.94 o 
  14   7  10       68.59       21.22     58.38 o 
  15   7  10       63.40       13.88     62.85 o 
  16   7  10       63.60       43.37     66.44 o 
  17   7  10      273.96      287.01     70.82 o 
  18   7  10       47.49      -21.84     73.09 o 
 -20   8  10      203.08      522.05    110.52 o 
 -19   8  10       19.81       53.40     93.68 o 
 -18   8  10       90.10       40.29     95.51 o 
 -17   8  10      223.02      134.52     95.37 o 
 -16   8  10       27.08       78.26     84.02 o 
 -15   8  10        6.45        0.23     47.89 o 
 -14   8  10       41.91       18.26     45.29 o 
 -13   8  10      201.56      163.58     46.22 o 
 -12   8  10      933.12     1050.96     52.27 o 
 -11   8  10      103.22       74.68     45.97 o 
 -10   8  10     1563.74     2038.14     65.32 o 
  -9   8  10      161.94      144.05     32.34 o 
  -8   8  10      194.19      171.53     28.66 o 
  -7   8  10       11.87      -14.18     27.65 o 
  -6   8  10      353.09      348.28     29.89 o 
  -5   8  10      603.83      489.29     30.30 o 
  -4   8  10     2741.40     3005.75     49.95 o 
  -3   8  10      132.15      359.41     31.06 o 
  -2   8  10     1371.47     1565.73     76.91 o 
  -1   8  10      119.89      209.22     30.85 o 
   0   8  10      142.41       70.87     26.44 o 
   1   8  10       46.34      110.08     21.18 o 
   2   8  10      170.81      294.47     21.72 o 
   3   8  10      141.35      197.15     29.49 o 
   4   8  10        6.78      -13.29     43.46 o 
   5   8  10      133.21       78.59     33.22 o 
   6   8  10      393.44      411.48     36.72 o 
   7   8  10      720.06      618.93     39.65 o 
   8   8  10      495.56      518.12     62.47 o 
   9   8  10        0.29        5.59     63.83 o 
  11   8  10       43.98       -9.26     74.69 o 
  12   8  10       89.66      137.84     55.63 o 
  13   8  10       72.74       32.46     58.80 o 
  14   8  10      383.97      520.58     68.52 o 
  15   8  10      117.86      137.01     66.49 o 
  16   8  10      109.18      186.03     68.97 o 
  18   8  10       50.04       92.77    110.96 o 
 -19   9  10      110.31      412.25    103.86 o 
 -18   9  10        4.40       44.11    100.46 o 
 -17   9  10       18.64      128.19    102.09 o 
 -16   9  10      122.26      119.74     98.78 o 
 -14   9  10       60.11       52.35     51.44 o 
 -13   9  10      180.80      255.51     49.91 o 
 -12   9  10        0.52       53.20     47.36 o 
 -11   9  10      483.83      898.03     70.34 o 
 -10   9  10        5.45      161.54     68.62 o 
  -9   9  10      407.66      862.70     65.58 o 
  -8   9  10       50.53       62.40     32.64 o 
  -7   9  10       15.54       54.15     29.76 o 
  -6   9  10       39.11       31.73     30.50 o 
  -5   9  10      748.23      813.34     48.80 o 
  -4   9  10      772.35      751.15     43.10 o 
  -3   9  10     1259.77     1693.54     80.40 o 
  -2   9  10      345.27      256.14     32.73 o 
  -1   9  10      161.24      196.45     32.11 o 
   0   9  10       54.44      169.74     28.88 o 
   1   9  10       33.40       46.24     27.26 o 
   2   9  10      390.81      438.05     49.69 o 
   3   9  10      326.62      253.47     32.62 o 
   4   9  10      222.95      181.38     34.30 o 
   5   9  10      303.37      307.62     36.41 o 
   6   9  10       12.46       28.59     38.59 o 
   7   9  10       10.76       97.40     38.78 o 
   8   9  10       37.71      271.26     44.36 o 
   9   9  10        0.85       32.76     43.73 o 
  12   9  10       12.86       48.61     79.60 o 
  13   9  10      175.74      288.26     65.76 o 
  14   9  10      147.86      174.44     69.42 o 
  15   9  10       88.80      141.75     69.93 o 
  16   9  10       32.21       31.46     71.95 o 
 -17  10  10       11.74      281.16    103.45 o 
 -16  10  10        3.72       27.10     96.10 o 
 -15  10  10       34.60       94.69     88.85 o 
 -14  10  10      158.04      416.45     99.71 o 
 -13  10  10      101.52       85.84     87.53 o 
 -12  10  10      157.61      396.48     93.85 o 
 -11  10  10       31.89       29.53     49.81 o 
 -10  10  10        4.39        0.03     51.36 o 
  -9  10  10       68.51      312.67     53.13 o 
  -8  10  10       60.22       49.96     48.36 o 
  -7  10  10       97.39      231.76     50.45 o 
  -6  10  10       21.34        5.11     32.20 o 
  -5  10  10       36.59       -2.07     33.72 o 
  -4  10  10       13.52       32.00     32.68 o 
  -3  10  10       45.83       89.89     33.89 o 
  -2  10  10      152.48      582.22     36.30 o 
  -1  10  10       17.17      260.75     34.47 o 
   0  10  10       82.02      506.84     53.23 o 
   1  10  10       35.06      220.93     51.54 o 
   2  10  10       90.78       12.02     50.02 o 
   3  10  10      184.12      100.48     50.96 o 
   4  10  10      342.45      433.14     53.75 o 
   5  10  10       99.55       59.39     38.44 o 
   6  10  10      100.96      365.43     43.01 o 
   7  10  10        0.14      120.87     42.13 o 
   8  10  10       30.00       11.92     60.27 o 
   9  10  10       17.74       -3.93     60.30 o 
  10  10  10       96.32       90.48     59.13 o 
  11  10  10       83.78       88.04     60.64 o 
  12  10  10       71.68       76.01     63.54 o 
  13  10  10       57.30       95.72     66.41 o 
  14  10  10        1.24       26.32     99.63 o 
 -15  11  10        8.66       -9.13    102.69 o 
 -14  11  10       43.76      323.42     97.05 o 
 -13  11  10       42.61       98.30     98.15 o 
 -12  11  10       94.11      466.46     94.70 o 
 -11  11  10       21.75       96.63     74.80 o 
 -10  11  10        2.65       24.10     54.88 o 
  -9  11  10       12.17      202.08     66.80 o 
  -8  11  10       98.34     1229.55    179.45 o 
  -7  11  10      132.13      252.71     56.70 o 
  -6  11  10      159.01     1018.69     88.40 o 
  -5  11  10       94.83      158.47     38.50 o 
  -4  11  10       19.47       27.75     42.15 o 
  -3  11  10        0.12      109.83     36.51 o 
  -2  11  10        6.55      338.59     38.12 o 
  -1  11  10       32.90       54.92     62.33 o 
   0  11  10       13.46      225.85     50.15 o 
   1  11  10       30.38       24.78     50.82 o 
   2  11  10       19.70       18.84     53.72 o 
   3  11  10       28.87       -0.44     55.07 o 
   4  11  10       34.21        7.74     55.62 o 
   5  11  10       30.15       75.64     55.97 o 
   6  11  10       13.68       -6.19     56.50 o 
   7  11  10        1.40       10.70     58.57 o 
   8  11  10        0.23       67.43     85.75 o 
  10  11  10       31.73      122.89     61.63 o 
  11  11  10       82.17      163.56     66.03 o 
  12  11  10       54.98      262.53     70.67 o 
  13  11  10       32.84       55.66     94.39 o 
  14  11  10        2.88       19.40     95.73 o 
 -13  12  10        0.04      117.71    104.99 o 
 -12  12  10        0.42       19.84     98.67 o 
 -11  12  10        2.34       68.88     92.01 o 
 -10  12  10        2.52      298.10     61.67 o 
  -9  12  10        1.79      325.85     61.74 o 
  -8  12  10       22.06      297.12     60.57 o 
  -7  12  10        2.41      495.32     60.59 o 
  -6  12  10       43.74      109.44     56.73 o 
  -5  12  10       16.79      190.41     57.11 o 
  -4  12  10       24.09      -20.84     87.12 o 
  -3  12  10        2.63       47.14     51.24 o 
  -2  12  10        0.38       -8.75     53.62 o 
  -1  12  10        0.95       26.02     51.70 o 
   0  12  10       42.11       39.42     57.58 o 
   1  12  10        8.22      455.33     60.86 o 
   2  12  10       79.74       80.23     59.28 o 
   3  12  10        9.66      331.26     64.39 o 
   4  12  10       22.75       31.16     86.43 o 
   6  12  10        2.51       60.12     90.01 o 
   7  12  10       10.52       13.99     68.12 o 
   8  12  10       19.10      -11.76     70.47 o 
   9  12  10        0.14       35.06    104.26 o 
  10  12  10       13.25       95.58    100.82 o 
 -11  13  10        4.26       53.05    101.66 o 
 -10  13  10        3.05      156.56     98.24 o 
  -9  13  10       17.64      124.06     94.35 o 
  -8  13  10        1.31      202.71     63.33 o 
  -7  13  10       10.81       74.66     62.35 o 
  -6  13  10       17.07      220.64     87.69 o 
  -5  13  10       18.66      344.29     90.36 o 
  -4  13  10       10.93      102.04     86.51 o 
  -3  13  10        8.52       65.55     87.21 o 
  -2  13  10        0.04       26.55     91.00 o 
  -1  13  10        6.37       55.45     96.79 o 
   0  13  10        4.45      196.30     61.31 o 
   1  13  10       71.19      202.42     66.22 o 
   2  13  10        6.98      493.70     66.26 o 
   3  13  10       43.34       32.26     67.24 o 
   4  13  10        1.95       16.78     70.40 o 
   5  13  10        0.07      -22.80     92.30 o 
   6  13  10        0.07       63.59     67.80 o 
   7  13  10       13.54       26.31     98.51 o 
  -6  14  10       36.74      169.78     96.89 o 
  -5  14  10       34.71      324.36     98.80 o 
  -4  14  10       31.49      226.72    100.33 o 
  -3  14  10        0.64       20.05     96.96 o 
  -2  14  10        0.76       92.99     96.71 o 
  -1  14  10        1.75      285.74    103.88 o 
   0  14  10       17.28        7.21    106.67 o 
   2  14  10        3.47       66.57     91.85 o 
   3  14  10        2.18      -14.37     93.62 o 
   4  14  10        1.12       13.05     97.24 o 
 -23   0  11        0.10       22.88     74.70 o 
 -21   0  11        1.18      -25.26     70.93 o 
 -19   0  11       41.18       -7.83     42.25 o 
 -17   0  11      121.50      138.39     39.46 o 
 -15   0  11       17.83       -3.37     32.10 o 
 -13   0  11       91.23       54.64     46.19 o 
 -11   0  11      666.62      722.71     48.48 o 
  -9   0  11     1157.99     1342.38     45.30 o 
  -7   0  11      838.33      946.47     39.19 o 
  -5   0  11      344.29      266.28     25.87 o 
  -3   0  11     4356.98     4994.93    163.62 o 
  -1   0  11     1580.54     1892.34     26.76 o 
   1   0  11       81.84       84.53     15.17 o 
   3   0  11       38.77       90.44     14.84 o 
   5   0  11      191.81      162.92     18.16 o 
   7   0  11      613.71      840.44     22.47 o 
   9   0  11      524.65      512.23     37.43 o 
  11   0  11      135.12       80.74     46.80 o 
  13   0  11      407.61      317.50     37.59 o 
  15   0  11      273.00      311.82     40.86 o 
  17   0  11       27.96        8.36     79.96 o 
  19   0  11       48.15       54.37     86.50 o 
  21   0  11       26.68       45.18     96.49 o 
 -24   1  11        1.81       38.18     80.80 o 
 -23   1  11        0.87      -16.48     53.29 o 
 -22   1  11        1.90       52.97     42.32 o 
 -21   1  11        0.31       50.30     30.81 o 
 -20   1  11        2.27       -9.48     44.14 o 
 -19   1  11       17.02       73.44     27.32 o 
 -18   1  11      142.30      178.94     25.89 o 
 -17   1  11      233.28      245.53     27.27 o 
 -16   1  11      255.13      326.60     29.68 o 
 -15   1  11       70.43       61.25     25.08 o 
 -14   1  11       54.10        1.16     27.51 o 
 -13   1  11      118.08      150.18     44.02 o 
 -12   1  11      537.09      543.82     43.65 o 
 -11   1  11      558.62      693.85     50.03 o 
 -10   1  11     1095.93     1161.30     44.53 o 
  -9   1  11      300.00      304.20     33.95 o 
  -8   1  11      403.73      382.35     38.69 o 
  -7   1  11      156.06      146.45     32.99 o 
  -6   1  11        0.42       18.62     29.77 o 
  -5   1  11       88.39       67.23     15.71 o 
  -4   1  11     1074.70     1208.85     30.31 o 
  -3   1  11      964.48     1363.91     28.75 o 
  -2   1  11     4801.13     5161.73     32.09 o 
  -1   1  11     1515.93     1950.62     30.19 o 
   0   1  11      779.50      806.50     20.63 o 
   1   1  11      810.65      922.31     22.53 o 
   2   1  11       69.56      120.77     13.81 o 
   3   1  11      220.83      245.33      9.38 o 
   4   1  11      353.54      403.09     11.67 o 
   5   1  11      238.93      212.48      9.20 o 
   6   1  11     1818.85     1666.51     18.30 o 
   7   1  11     1037.32     1022.73     37.93 o 
   8   1  11      808.55      787.64     14.60 o 
   9   1  11      222.95      166.39     24.92 o 
  10   1  11        0.24      -26.38     26.88 o 
  11   1  11        0.24       -6.08     28.19 o 
  12   1  11       49.32       61.75     24.53 o 
  13   1  11        3.25        7.89     23.42 o 
  14   1  11      225.34      238.67     34.98 o 
  15   1  11       37.79       72.05     43.85 o 
  16   1  11       71.81       94.04     39.29 o 
  17   1  11       28.88        4.81     59.60 o 
  18   1  11       17.48      -11.02     59.52 o 
  19   1  11        5.91       16.65     93.04 o 
  20   1  11       42.98       13.87     69.61 o 
  21   1  11        2.56       75.61     97.04 o 
 -25   2  11       44.11        2.56     84.33 o 
 -24   2  11       17.42       44.43     57.27 o 
 -23   2  11       44.50      111.12     58.37 o 
 -22   2  11        7.42       22.25     77.83 o 
 -21   2  11       17.71        7.67     51.20 o 
 -20   2  11       24.08       21.19     49.36 o 
 -19   2  11       64.98       55.93     68.03 o 
 -18   2  11      141.57      179.96     44.71 o 
 -17   2  11       26.93       35.13     29.04 o 
 -16   2  11       89.72       69.29     31.43 o 
 -15   2  11      284.29      344.73     31.94 o 
 -14   2  11       21.40       60.41     51.84 o 
 -13   2  11      188.99      344.04     52.08 o 
 -12   2  11      136.58      175.42     42.50 o 
 -11   2  11      240.45      239.29     43.54 o 
 -10   2  11      494.18      524.87     44.22 o 
  -9   2  11      831.21      800.14     45.07 o 
  -8   2  11      285.46      263.90     33.99 o 
  -7   2  11     1060.01     1196.38     34.76 o 
  -6   2  11      316.93      273.85     12.95 o 
  -5   2  11      581.46      767.41     22.40 o 
  -4   2  11      339.13      288.01     15.98 o 
  -3   2  11      822.95      872.14     18.38 o 
  -2   2  11     3370.61     4194.94     44.49 o 
  -1   2  11     4358.84     4775.27     35.87 o 
   0   2  11     2368.82     2558.81     36.79 o 
   1   2  11      304.73      251.00     13.72 o 
   2   2  11       22.73        1.76     10.55 o 
   3   2  11      119.10       82.30     10.90 o 
   4   2  11      699.63      900.28     29.33 o 
   5   2  11      776.15      668.28     19.46 o 
   6   2  11       99.74      168.25     22.45 o 
   7   2  11       24.43       36.44     15.19 o 
   8   2  11       18.80       15.61     15.96 o 
   9   2  11       57.30       35.80     17.46 o 
  10   2  11       81.50       49.76     21.45 o 
  11   2  11       43.68       71.64     27.90 o 
  12   2  11      144.78       92.11     24.77 o 
  13   2  11        2.67       42.16     53.21 o 
  14   2  11        2.92       -5.77     36.09 o 
  15   2  11      130.53      102.25     38.52 o 
  16   2  11      109.22       85.81     40.74 o 
  17   2  11       95.56      104.66     43.77 o 
  18   2  11      169.73      184.91     64.54 o 
  19   2  11        9.71       43.40     96.64 o 
  21   2  11       66.37       79.18     70.48 o 
 -25   3  11       17.22        3.45     85.67 o 
 -24   3  11      210.28      280.02     65.84 o 
 -23   3  11       11.25       15.41     61.23 o 
 -22   3  11       39.09       49.00     81.15 o 
 -21   3  11        9.89        4.92     50.85 o 
 -20   3  11       33.08       52.87     46.77 o 
 -19   3  11       24.95       66.46     60.55 o 
 -18   3  11       75.28       57.50     45.40 o 
 -17   3  11       24.94      -18.06     59.21 o 
 -16   3  11      248.31      281.19     41.38 o 
 -15   3  11      448.71      398.72     53.41 o 
 -14   3  11     1322.71     1420.45     63.25 o 
 -13   3  11      850.23      789.17     55.29 o 
 -12   3  11     1090.37     1179.88     58.45 o 
 -11   3  11      436.67      450.48     49.76 o 
 -10   3  11     1110.09     1018.36     52.89 o 
  -9   3  11     6275.84     6854.00     83.86 o 
  -8   3  11     5271.91     5604.27     75.07 o 
  -7   3  11      785.20      646.32     43.77 o 
  -6   3  11     2652.01     3303.29     70.26 o 
  -5   3  11       30.20       67.66     25.29 o 
  -4   3  11      597.16      703.09     30.50 o 
  -3   3  11      306.66      349.17     17.36 o 
  -2   3  11      152.55      119.13     23.03 o 
  -1   3  11     1450.66     1497.91     56.80 o 
   0   3  11     5158.07     5970.97     53.47 o 
   1   3  11     4050.03     4453.58     32.62 o 
   2   3  11     1436.82     1584.27     33.67 o 
   3   3  11      446.11      484.88     10.80 o 
   4   3  11       75.39       67.29     17.01 o 
   5   3  11        7.86      -17.05     17.05 o 
   6   3  11      212.87      222.15     20.04 o 
   7   3  11       87.71       92.68     29.88 o 
   8   3  11       87.30       49.13     14.48 o 
   9   3  11     1227.06     1344.36     23.60 o 
  10   3  11     1564.49     1849.85     26.69 o 
  11   3  11      714.79      779.03     62.50 o 
  12   3  11      229.82      219.84     42.56 o 
  13   3  11        0.03        1.71     68.93 o 
  14   3  11       60.69        7.38     73.14 o 
  15   3  11      228.59      209.11     41.45 o 
  16   3  11      137.03      138.86     44.89 o 
  17   3  11       58.93       61.57     46.36 o 
  18   3  11       21.78      102.30     47.24 o 
  19   3  11        4.67       -3.23     65.38 o 
  21   3  11       16.68       -0.16     70.81 o 
 -24   4  11        0.50        1.40     91.99 o 
 -23   4  11      202.97      277.18     93.14 o 
 -22   4  11       15.93      -15.25     84.56 o 
 -21   4  11      282.99      416.37     89.12 o 
 -20   4  11        2.48      -10.26     48.54 o 
 -19   4  11        0.80      -13.57     46.75 o 
 -18   4  11       70.62       43.10     45.76 o 
 -17   4  11     1658.72     1986.85    111.81 o 
 -16   4  11       58.95       56.53     42.20 o 
 -15   4  11     1274.26     1700.47    131.93 o 
 -14   4  11      300.69      289.32     39.55 o 
 -13   4  11      273.28      266.46     48.04 o 
 -12   4  11      340.99      329.35     50.95 o 
 -11   4  11      143.23      164.51     46.10 o 
 -10   4  11     1489.39     1481.28     56.32 o 
  -9   4  11     1367.81     1409.16     51.51 o 
  -8   4  11     1044.31      975.23     47.05 o 
  -7   4  11     6079.76     6617.10    225.80 o 
  -6   4  11      279.03      338.26     18.96 o 
  -5   4  11      798.29      888.01     22.76 o 
  -4   4  11       32.91       54.16     22.39 o 
  -3   4  11       46.06       71.10     10.01 o 
  -2   4  11       44.39       41.45     12.39 o 
  -1   4  11     1410.71     1554.68     21.43 o 
   0   4  11     1216.44     1144.63     24.18 o 
   1   4  11     5190.03     5789.42     36.58 o 
   2   4  11     1774.16     1903.63     24.12 o 
   3   4  11     4510.12     4870.58     80.32 o 
   4   4  11      312.61      322.42     16.34 o 
   5   4  11      204.11      164.79     23.66 o 
   6   4  11      335.11      339.92     21.69 o 
   7   4  11      332.88      411.52     34.30 o 
   8   4  11       18.23        2.19     23.89 o 
   9   4  11      981.00     1053.17     33.02 o 
  10   4  11      754.40      705.24     28.53 o 
  11   4  11      463.78      447.53     45.83 o 
  12   4  11       88.66        1.81     60.06 o 
  15   4  11       33.76      -12.28     52.37 o 
  16   4  11       39.13       12.20     54.52 o 
  18   4  11        1.94      -27.48     83.45 o 
  19   4  11       58.26       83.44     51.67 o 
  20   4  11       22.78       38.50     70.47 o 
  21   4  11       50.13       81.23     99.31 o 
 -23   5  11      123.24      154.99     94.20 o 
 -22   5  11      148.11      105.77     89.83 o 
 -21   5  11       54.78       18.06     87.55 o 
 -20   5  11       76.95       55.41     81.70 o 
 -19   5  11       77.72       16.98     48.64 o 
 -18   5  11      142.00      160.88     46.60 o 
 -17   5  11      126.33      133.02     46.96 o 
 -16   5  11     1336.75     1538.92    189.02 o 
 -15   5  11       44.02       63.53     42.71 o 
 -14   5  11      950.71     1098.92    105.92 o 
 -13   5  11      180.41      226.88     49.07 o 
 -12   5  11      164.69      177.95     46.34 o 
 -11   5  11     1080.30     1096.81     56.67 o 
 -10   5  11      183.80      173.63     52.34 o 
  -9   5  11     3307.13     3861.03     72.50 o 
  -8   5  11     2444.82     2865.56    150.22 o 
  -7   5  11      652.61      578.26     56.49 o 
  -6   5  11     9311.92    10256.62     52.01 o 
  -5   5  11     6207.65     6538.85     49.81 o 
  -4   5  11     1622.08     1594.64     25.87 o 
  -3   5  11       59.97       35.63     11.59 o 
  -2   5  11      492.95      518.92     16.71 o 
  -1   5  11       35.50       47.13     15.33 o 
   0   5  11     1885.84     1985.66     26.78 o 
   1   5  11       90.18       44.12     19.97 o 
   2   5  11     2672.94     3199.14     46.50 o 
   3   5  11      234.31      177.63     24.17 o 
   4   5  11      879.26      889.33     15.22 o 
   5   5  11        4.34       -8.26     24.14 o 
   6   5  11       45.22       30.21     22.33 o 
   7   5  11        3.46       -5.30     22.47 o 
   8   5  11       94.58       85.41     22.77 o 
   9   5  11      235.30      209.49     24.33 o 
  10   5  11     1031.69     1169.65     30.26 o 
  11   5  11       50.77       45.44     26.07 o 
  12   5  11      281.39      288.69     32.95 o 
  13   5  11      157.33      137.85     50.53 o 
  14   5  11       24.19        0.91     51.55 o 
  15   5  11      145.73      178.83     57.15 o 
  16   5  11       20.17      -10.54     89.89 o 
  17   5  11       84.85       84.83     50.56 o 
  18   5  11      112.54      133.27     51.79 o 
  19   5  11       53.11       39.74     53.68 o 
  20   5  11       59.90       -0.57     66.91 o 
 -22   6  11       75.52      178.56     95.36 o 
 -21   6  11        2.76      -10.42     94.87 o 
 -20   6  11      498.82      504.63    100.33 o 
 -19   6  11       34.82        3.05     82.84 o 
 -18   6  11      523.00      501.73     51.47 o 
 -17   6  11        1.61       12.87     47.48 o 
 -16   6  11       84.69       37.13     44.31 o 
 -15   6  11      919.94      858.31    110.40 o 
 -14   6  11      518.17      492.31     46.34 o 
 -13   6  11     2335.25     2588.13    183.33 o 
 -12   6  11      989.42     1049.02     67.94 o 
 -11   6  11      626.79      750.07     42.86 o 
 -10   6  11     1336.47     1510.17     72.98 o 
  -9   6  11      727.03      948.39     50.65 o 
  -8   6  11     1057.78     1204.40     30.61 o 
  -7   6  11     3898.25     4273.06     59.26 o 
  -6   6  11     3333.04     3434.54     43.25 o 
  -5   6  11     8616.06     8770.10     53.24 o 
  -4   6  11     3401.76     3520.35    112.18 o 
  -2   6  11      451.05      555.30     18.53 o 
  -1   6  11     3149.89     3334.72     95.77 o 
   0   6  11      410.89      468.57     46.82 o 
   1   6  11      273.11      255.46     22.32 o 
   2   6  11        4.99      -17.29     51.72 o 
   3   6  11       50.30       51.86     16.28 o 
   4   6  11     2961.92     3035.00     25.89 o 
   5   6  11     3009.90     3048.83     41.76 o 
   6   6  11      581.21      619.22     35.20 o 
   7   6  11      556.60      507.75     29.85 o 
   8   6  11      218.71      233.46     28.70 o 
   9   6  11      556.02      622.09     43.75 o 
  10   6  11       43.19        9.41     25.21 o 
  11   6  11      972.35     1044.07     44.99 o 
  12   6  11      126.32       99.10     50.79 o 
  13   6  11      122.88      101.26     55.81 o 
  14   6  11      230.22      167.93     59.09 o 
  17   6  11      189.45      266.01     53.97 o 
  18   6  11        1.32      -11.34     96.58 o 
  19   6  11        3.95      -28.91     95.30 o 
 -21   7  11      446.36      611.54    100.57 o 
 -20   7  11       14.47       34.07     94.51 o 
 -19   7  11      691.54      614.01    101.13 o 
 -18   7  11      113.87      106.87     84.18 o 
 -17   7  11      339.84      410.50     53.57 o 
 -16   7  11      306.42      287.06     50.51 o 
 -15   7  11      106.37      119.29     45.52 o 
 -14   7  11      898.66      818.24     52.36 o 
 -13   7  11     2692.09     2940.82     63.68 o 
 -12   7  11       38.63       88.16     44.33 o 
 -11   7  11     1535.76     1671.55     77.01 o 
 -10   7  11      144.58      153.78     40.19 o 
  -9   7  11       68.29       77.67     27.46 o 
  -8   7  11       70.73       60.79     27.58 o 
  -7   7  11      102.81       67.33     26.46 o 
  -6   7  11     1088.28     1123.22     27.65 o 
  -5   7  11      536.87      472.65     20.13 o 
  -4   7  11     1669.92     1479.62     41.42 o 
  -3   7  11     4630.57     4663.90     64.05 o 
  -2   7  11       52.93       71.62     25.34 o 
  -1   7  11     4222.28     4102.53     97.28 o 
   0   7  11      266.70      288.14     25.04 o 
   1   7  11      163.95      144.99     19.20 o 
   2   7  11     1777.42     1788.73     25.89 o 
   3   7  11     2088.08     2099.38     30.13 o 
   4   7  11      814.76      695.84     45.24 o 
   5   7  11     1771.31     1830.71     41.50 o 
   6   7  11       10.78        9.14     50.91 o 
   7   7  11     1719.87     1751.95     73.07 o 
   8   7  11      250.22      232.34     36.69 o 
  10   7  11      117.21       59.73     40.31 o 
  11   7  11      342.27      332.59     43.96 o 
  12   7  11       55.45       75.76     71.92 o 
  13   7  11       73.01       28.72     80.08 o 
  14   7  11        0.10      -10.45     90.22 o 
  15   7  11       77.62       31.22     61.91 o 
  16   7  11        0.37      -10.88     67.60 o 
  17   7  11      186.50      205.71     72.33 o 
 -20   8  11      395.37      624.67    103.78 o 
 -19   8  11        2.07       -8.10    101.71 o 
 -18   8  11       83.61       71.44     92.01 o 
 -17   8  11      332.72      323.30     88.83 o 
 -16   8  11      223.71      240.31     91.25 o 
 -15   8  11        2.61      -12.75     51.23 o 
 -14   8  11        9.19       12.20     48.97 o 
 -13   8  11      108.11      115.01     48.95 o 
 -12   8  11     2317.92     2334.22     61.98 o 
 -11   8  11       70.77      144.45     48.31 o 
 -10   8  11     4479.08     4778.06    139.99 o 
  -9   8  11        4.48       80.98     36.77 o 
  -8   8  11      672.78      595.99     36.91 o 
  -7   8  11        2.49        1.81     29.14 o 
  -6   8  11      146.33      167.88     29.81 o 
  -5   8  11      179.12      226.95     30.23 o 
  -4   8  11     6072.81     6203.58     84.69 o 
  -3   8  11      283.76      294.23     31.24 o 
  -2   8  11     4517.68     4474.94     66.89 o 
  -1   8  11     1011.87      876.40     31.74 o 
   0   8  11        9.27       -5.98     25.40 o 
   1   8  11      438.78      368.19     22.91 o 
   2   8  11      514.82      369.49     24.42 o 
   3   8  11      764.81      614.30     32.37 o 
   4   8  11        9.49        3.12     45.36 o 
   5   8  11       11.23        2.58     33.51 o 
   6   8  11      958.85     1043.73     51.75 o 
   7   8  11      349.82      451.67     39.64 o 
   8   8  11     1188.40     1173.39     46.62 o 
   9   8  11       19.49        6.73     49.60 o 
  10   8  11      134.65       70.65     42.28 o 
  12   8  11      165.19      138.17     56.93 o 
  13   8  11        0.10      -23.80     60.35 o 
  14   8  11      648.20      824.18     69.94 o 
  15   8  11        2.08       17.86     69.31 o 
  16   8  11      239.17      285.04     69.94 o 
  17   8  11        4.43       10.80    106.45 o 
 -19   9  11      484.57      527.08    112.26 o 
 -18   9  11       81.79      146.88    104.72 o 
 -17   9  11      308.52      322.95     99.62 o 
 -16   9  11      352.46      396.48     94.20 o 
 -15   9  11       50.63       49.19     85.23 o 
 -14   9  11      114.79       94.79     52.93 o 
 -13   9  11      534.71      507.71     54.98 o 
 -12   9  11      147.59      198.39     50.12 o 
 -11   9  11     2437.02     2427.99     62.89 o 
 -10   9  11      446.15      503.65     52.67 o 
  -9   9  11     2997.33     3049.04     63.79 o 
  -8   9  11       25.04       72.39     39.73 o 
  -7   9  11      437.40      420.50     33.41 o 
  -6   9  11        8.23        6.03     31.97 o 
  -5   9  11     2177.32     2125.29     54.74 o 
  -4   9  11      744.95      875.77     37.53 o 
  -3   9  11     3895.17     3963.63     49.64 o 
  -2   9  11      133.99      130.99     33.02 o 
  -1   9  11     1333.44     1274.42     47.71 o 
   0   9  11      549.09      515.52     32.37 o 
   1   9  11      251.57      226.30     28.62 o 
   2   9  11      962.68      778.83     56.95 o 
   3   9  11      125.87       82.66     32.04 o 
   4   9  11      153.36       96.52     34.73 o 
   5   9  11      689.58      739.61     38.89 o 
   6   9  11       48.67       28.78     38.77 o 
   7   9  11      810.88      662.98     44.10 o 
   8   9  11      464.86      413.69     44.63 o 
   9   9  11      646.09      519.34     47.02 o 
  10   9  11        1.05      -15.67     75.54 o 
  11   9  11        1.43      -10.65     77.17 o 
  12   9  11        6.51       -1.92     80.85 o 
  13   9  11      485.90      502.03     66.23 o 
  14   9  11       66.58      121.19     70.45 o 
  15   9  11      254.49      273.61     71.75 o 
  16   9  11       57.54      116.77     88.91 o 
 -17  10  11      219.83      212.37    111.06 o 
 -16  10  11       30.81       75.99    102.51 o 
 -15  10  11       71.58      149.85     93.61 o 
 -14  10  11      648.77      509.98     95.06 o 
 -13  10  11      199.82      142.98     57.17 o 
 -12  10  11      888.43      784.70     58.77 o 
 -11  10  11       24.61       15.24     53.64 o 
 -10  10  11      253.82      204.32     52.25 o 
  -9  10  11      856.20      726.35     54.93 o 
  -8  10  11       98.67       76.15     56.36 o 
  -7  10  11      752.64      656.47     40.80 o 
  -6  10  11       17.16        1.79     41.54 o 
  -5  10  11      207.18      142.76     35.16 o 
  -4  10  11      129.59       87.58     33.93 o 
  -3  10  11        2.27       30.46     35.28 o 
  -2  10  11     1790.99     1754.15     42.56 o 
  -1  10  11      266.45      343.03     35.43 o 
   0  10  11     2069.32     1953.12     61.79 o 
   1  10  11      784.09      687.38     55.84 o 
   2  10  11       24.73      -21.06     70.56 o 
   3  10  11      543.99      518.99     53.43 o 
   4  10  11     1018.89      878.02    108.17 o 
   5  10  11       11.91       -9.03     40.05 o 
   6  10  11     1393.83     1212.36     48.33 o 
   7  10  11      344.45      253.98     45.59 o 
   8  10  11      194.84       51.93     46.07 o 
  10  10  11      112.22       47.62     49.65 o 
  11  10  11       98.26      156.41     63.47 o 
  12  10  11       79.68       71.27     65.18 o 
  13  10  11      238.43      224.82     69.97 o 
  14  10  11        3.38        5.62     69.46 o 
  15  10  11        0.90       47.69    101.40 o 
 -15  11  11       25.99       11.37    108.06 o 
 -14  11  11      536.55      523.35     99.28 o 
 -13  11  11      100.68      114.67     97.98 o 
 -12  11  11     1142.22     1086.23     64.64 o 
 -11  11  11      303.73      281.68     59.04 o 
 -10  11  11        2.00       18.51     57.80 o 
  -9  11  11      246.86      247.49     58.10 o 
  -8  11  11     2579.17     2470.09     69.49 o 
  -7  11  11        0.23      191.18     56.51 o 
  -6  11  11     2944.62     2972.99     91.85 o 
  -5  11  11      359.46      357.54     38.95 o 
  -4  11  11       28.40       63.56     37.18 o 
  -3  11  11      243.24      294.67     67.13 o 
  -2  11  11      459.09      464.20     55.17 o 
  -1  11  11       26.10       72.88     51.60 o 
   0  11  11      383.48      341.86     52.22 o 
   1  11  11       55.49       19.29     49.11 o 
   2  11  11      402.96      333.38     53.91 o 
   3  11  11        9.64        5.23     55.02 o 
   4  11  11      228.14      234.68     55.64 o 
   5  11  11      266.49      224.26     58.33 o 
   6  11  11       34.68       -4.80     60.85 o 
   7  11  11      145.37      128.59     66.78 o 
  10  11  11      436.52      406.35     66.07 o 
  11  11  11       41.47      132.63     68.32 o 
  12  11  11      682.25      761.09     74.57 o 
  13  11  11       69.21      177.94     97.02 o 
 -13  12  11      277.05      193.01    106.03 o 
 -12  12  11        3.72        6.96     96.81 o 
 -11  12  11       42.52       76.79     92.40 o 
 -10  12  11      371.89      431.11     62.99 o 
  -9  12  11      327.79      338.40     62.47 o 
  -8  12  11      229.03      358.08     69.53 o 
  -7  12  11     1164.05     1190.54     65.20 o 
  -6  12  11      164.31      287.68     57.61 o 
  -5  12  11      698.66      718.82     66.10 o 
  -4  12  11      141.44       91.60     89.87 o 
  -3  12  11      274.10      173.66     53.77 o 
  -2  12  11       34.78       13.05     70.28 o 
  -1  12  11       57.59       85.38     53.46 o 
   0  12  11        1.32       64.38     57.17 o 
   1  12  11     1019.67      998.92     66.62 o 
   2  12  11        9.21       57.61     58.32 o 
   3  12  11     1222.25     1001.19     77.88 o 
   4  12  11        5.43       51.61     95.13 o 
   5  12  11      109.62       12.56     68.08 o 
   7  12  11       94.89      107.73    100.45 o 
   8  12  11       67.65       61.95    100.84 o 
   9  12  11      225.37      193.83    100.91 o 
  10  12  11       39.42      101.58    110.71 o 
 -11  13  11       34.18       49.16    100.06 o 
 -10  13  11       88.10      151.45     98.54 o 
  -9  13  11      282.18      349.77     94.59 o 
  -8  13  11      294.97      289.95     63.99 o 
  -7  13  11        4.32       -2.18     87.35 o 
  -6  13  11      402.16      410.78     94.12 o 
  -5  13  11      559.55      599.91     97.03 o 
  -4  13  11      200.96      265.82     90.09 o 
  -3  13  11      140.27      145.36     89.78 o 
  -1  13  11      102.80      168.32     63.97 o 
   0  13  11      236.99      239.89     61.54 o 
   1  13  11       27.79      138.21     65.65 o 
   2  13  11      927.53      779.56     70.14 o 
   3  13  11        3.85       61.87     66.92 o 
   4  13  11      300.09      273.84     72.76 o 
   5  13  11        0.22      -24.47    104.87 o 
   6  13  11       37.18       14.51     71.87 o 
  -6  14  11       83.91      197.56     94.76 o 
  -5  14  11      330.43      326.09    100.23 o 
  -4  14  11      293.54      415.54    101.39 o 
  -3  14  11        3.09       32.12     97.43 o 
  -2  14  11      110.82       74.14     95.98 o 
  -1  14  11      342.28      367.63    109.43 o 
   0  14  11       18.63       46.38    108.29 o 
   2  14  11        0.28       37.09     91.88 o 
   3  14  11        3.04        1.78     95.62 o 
 -24   0  12      211.67      166.60     79.23 o 
 -22   0  12     1525.46     1456.77     72.89 o 
 -20   0  12      131.35      130.34     46.55 o 
 -18   0  12      470.44      467.92     62.28 o 
 -16   0  12     4296.95     4002.18     86.90 o 
 -14   0  12      858.30      647.61     54.54 o 
 -12   0  12    12484.98    11992.04    107.25 o 
 -10   0  12    21127.51    20804.93    130.34 o 
  -8   0  12    23905.62    24655.83    130.11 o 
  -6   0  12     6464.27     8535.53     76.87 o 
  -4   0  12    35950.80    35603.87    324.61 o 
  -2   0  12    54339.02    52410.11    128.76 o 
   0   0  12    12708.01    13074.73     60.05 o 
   2   0  12     3730.33     4779.38     59.08 o 
   4   0  12      362.03      337.37     18.01 o 
   6   0  12     4709.76     4958.93     90.89 o 
   8   0  12    10602.04    10634.77     69.11 o 
  10   0  12     7233.06     6794.50     78.48 o 
  12   0  12      347.34      295.56     34.90 o 
  14   0  12     3029.58     3071.13    100.00 o 
  16   0  12     1159.32     1172.71     90.57 o 
 -24   1  12       34.41        5.51     80.08 o 
 -23   1  12      112.60      103.72     45.26 o 
 -22   1  12      852.57      785.72     46.46 o 
 -21   1  12      436.63      390.78     36.71 o 
 -20   1  12      292.90      200.80     32.96 o 
 -19   1  12     1321.92     1290.69     43.33 o 
 -18   1  12      479.43      403.34     46.05 o 
 -17   1  12     1604.15     1538.15     89.87 o 
 -16   1  12     1697.94     1621.80     50.74 o 
 -15   1  12       49.27       51.88     51.72 o 
 -14   1  12      225.87      223.76     45.54 o 
 -13   1  12     3525.91     3344.75     68.47 o 
 -12   1  12      100.13      170.62     46.23 o 
 -11   1  12    12683.84    12979.04    110.85 o 
 -10   1  12     3247.91     3440.98     67.29 o 
  -9   1  12     2803.86     2700.28     58.92 o 
  -8   1  12      197.46      175.06     30.38 o 
  -7   1  12     1449.52     1369.60     43.04 o 
  -6   1  12      106.14       50.71     21.10 o 
  -5   1  12      197.55      246.84     20.00 o 
  -4   1  12     1037.38     1106.76     16.73 o 
  -3   1  12    41173.61    40543.32    113.39 o 
  -2   1  12       61.46       92.79     18.11 o 
  -1   1  12    31330.36    31113.60    186.35 o 
   0   1  12     5374.78     4664.74     27.86 o 
   1   1  12     1585.68     1272.39     15.03 o 
   2   1  12     8387.62     7811.19     28.65 o 
   3   1  12     3416.77     3480.62     22.45 o 
   4   1  12     1486.93     1387.19     26.17 o 
   5   1  12    10318.51     9196.76     46.20 o 
   6   1  12     3785.43     3807.65     23.31 o 
   7   1  12     5757.89     5934.43     54.48 o 
   8   1  12     3608.56     3284.83     32.65 o 
   9   1  12      680.73      668.79     25.69 o 
  10   1  12       81.11       47.70     23.95 o 
  11   1  12        1.32       18.29     27.76 o 
  12   1  12       20.16        1.83     25.10 o 
  13   1  12      838.00      878.51     28.96 o 
  14   1  12       41.39       35.82     35.73 o 
  15   1  12      598.01      556.78     40.90 o 
  16   1  12        8.85        8.74     46.29 o 
  17   1  12      616.35      545.82     64.62 o 
  18   1  12       46.44       -8.31     86.61 o 
  19   1  12        1.04        8.76     88.71 o 
  20   1  12       41.06        2.75     66.53 o 
  21   1  12       21.94       -7.00     71.34 o 
 -25   2  12      280.56      211.65     89.81 o 
 -24   2  12       65.37       17.09     58.87 o 
 -23   2  12      913.44      889.67     63.35 o 
 -22   2  12       10.25      -25.06     77.53 o 
 -21   2  12       29.09        9.05     74.29 o 
 -20   2  12      717.15      641.96     44.53 o 
 -19   2  12       68.54       51.97     47.57 o 
 -18   2  12     1751.73     1695.01     55.48 o 
 -17   2  12      157.50       93.21     55.84 o 
 -16   2  12        4.24      -21.41     57.50 o 
 -15   2  12     1723.15     1697.29     67.84 o 
 -14   2  12     1078.74     1045.94     60.19 o 
 -13   2  12     9977.88     9758.50    108.05 o 
 -12   2  12     2939.01     3091.84     66.17 o 
 -11   2  12     1756.39     1708.96     57.99 o 
 -10   2  12     2180.58     2409.95     60.15 o 
  -9   2  12     1338.11     1270.30     50.27 o 
  -8   2  12      386.21      472.56     38.00 o 
  -7   2  12    18438.74    16962.48    112.44 o 
  -6   2  12      295.35      267.32     14.10 o 
  -5   2  12    18489.98    17646.74     90.69 o 
  -4   2  12     1608.07     1706.16     23.60 o 
  -3   2  12     3284.17     3061.48     38.15 o 
  -2   2  12    15147.54    14805.75     79.47 o 
  -1   2  12     1427.20     2169.45     23.62 o 
   0   2  12     9452.90     9227.31     35.60 o 
   1   2  12     3475.39     3897.47     44.36 o 
   2   2  12       29.32       74.07     12.40 o 
   3   2  12     8314.41     8126.80     28.20 o 
   4   2  12    18711.59    18827.40     51.88 o 
   5   2  12     5161.48     5158.61     34.77 o 
   6   2  12     4321.89     4238.98     72.72 o 
   7   2  12     1000.24      982.27     20.16 o 
   8   2  12      407.73      301.63     18.18 o 
   9   2  12      480.14      562.68     24.34 o 
  10   2  12       60.34       31.98     19.29 o 
  11   2  12     3578.08     3515.42     38.18 o 
  12   2  12      277.68      256.33     43.09 o 
  13   2  12     1514.38     1420.10     52.00 o 
  14   2  12      211.00      142.85     38.18 o 
  15   2  12       10.15       33.61     70.04 o 
  16   2  12      226.66      152.94     42.90 o 
  17   2  12      252.96      243.83     44.02 o 
  18   2  12      303.69      304.79     92.44 o 
  19   2  12       53.78       17.42     65.64 o 
  21   2  12       16.66      126.54    102.53 o 
 -25   3  12       18.51      101.39     91.70 o 
 -24   3  12     1040.81     1001.87     82.29 o 
 -23   3  12      200.48      142.95     64.09 o 
 -22   3  12      197.84      246.46     84.32 o 
 -21   3  12       16.59       26.86     51.28 o 
 -20   3  12        3.50       17.33     50.19 o 
 -19   3  12      197.44      161.04     49.84 o 
 -18   3  12      216.35      167.57     45.54 o 
 -17   3  12       33.62        3.00     57.27 o 
 -16   3  12      651.88      510.28     64.05 o 
 -15   3  12       44.98       20.32     56.43 o 
 -14   3  12     4662.84     4618.88     84.25 o 
 -13   3  12      930.36      974.41     59.67 o 
 -12   3  12     8568.86     8290.44     98.06 o 
 -11   3  12     1830.47     1665.28     56.04 o 
 -10   3  12      173.34      245.08     45.63 o 
  -9   3  12    16289.98    16403.75    122.36 o 
  -8   3  12    23354.68    23168.15    335.33 o 
  -7   3  12       44.80      150.81     58.85 o 
  -6   3  12    25596.77    25011.01     87.95 o 
  -5   3  12     7032.21     6653.08     40.23 o 
  -4   3  12     9145.38     9022.26    101.62 o 
  -3   3  12      372.19      201.25     23.62 o 
  -2   3  12     1663.72     1186.50     29.08 o 
  -1   3  12      141.72      148.67     18.19 o 
   0   3  12     9455.82     8181.20     53.29 o 
   1   3  12     9721.39     9811.04     41.73 o 
   2   3  12     7274.38     6600.38     63.12 o 
   3   3  12       45.48       90.01     16.00 o 
   4   3  12     4234.87     3945.42     34.98 o 
   5   3  12     1149.29     1009.97     22.51 o 
   6   3  12     2222.12     2060.37     48.68 o 
   7   3  12      391.77      461.29     17.27 o 
   8   3  12      494.73      450.47     22.95 o 
   9   3  12     2193.78     2056.82     43.02 o 
  10   3  12     2784.20     3005.24     52.25 o 
  11   3  12      205.72      166.57     42.53 o 
  12   3  12     2325.42     2167.76     55.75 o 
  13   3  12      870.16      745.23     51.26 o 
  14   3  12      152.12      -11.93     50.58 o 
  15   3  12      474.27      430.89     49.48 o 
  16   3  12      166.90      125.52     45.06 o 
  17   3  12        1.07       26.11     90.44 o 
  18   3  12      172.05      178.26     48.36 o 
  19   3  12       67.34       -9.20     65.03 o 
  20   3  12       59.61       71.66     70.87 o 
 -24   4  12       80.06      116.52     94.54 o 
 -23   4  12      401.81      462.55     96.38 o 
 -22   4  12        7.80       -9.02     85.39 o 
 -21   4  12     1204.29     1225.49     93.77 o 
 -20   4  12       25.43       35.17     49.26 o 
 -19   4  12       26.06       32.43     47.87 o 
 -18   4  12        2.82       49.67     46.75 o 
 -17   4  12     3665.25     3628.39     67.43 o 
 -16   4  12      344.51      292.01     48.79 o 
 -15   4  12     3485.26     3533.70     60.99 o 
 -14   4  12        8.13       17.45     55.46 o 
 -13   4  12      504.25      500.63     52.48 o 
 -12   4  12       58.56       71.39     46.11 o 
 -11   4  12      219.43      118.58     45.39 o 
 -10   4  12     1149.94     1004.18     56.51 o 
  -9   4  12     1282.44     1344.27     52.72 o 
  -8   4  12      279.05      292.14     42.60 o 
  -7   4  12    16760.67    15555.91    654.04 o 
  -6   4  12      300.32      339.54     22.03 o 
  -5   4  12     5651.44     5102.90     55.54 o 
  -4   4  12      937.30      902.41     19.42 o 
  -3   4  12     1404.57     1166.91     18.73 o 
  -2   4  12       92.37      112.47     25.20 o 
  -1   4  12      618.54      824.87     29.38 o 
   0   4  12      173.78      243.60     19.07 o 
   1   4  12    12380.55    12167.64     63.14 o 
   2   4  12     1257.64     1545.20     25.28 o 
   3   4  12    18481.33    17936.00    153.16 o 
   4   4  12      250.67      304.95     17.23 o 
   5   4  12      224.55      262.80     22.65 o 
   6   4  12        5.43       -0.14     26.95 o 
   7   4  12     1219.34     1099.43     25.77 o 
   8   4  12      430.14      492.17     29.15 o 
   9   4  12     3480.75     3287.09     37.31 o 
  10   4  12        1.66       90.99     26.22 o 
  11   4  12      836.69      819.56     51.41 o 
  12   4  12       33.82       -3.76     45.13 o 
  13   4  12      128.00       68.82     49.78 o 
  14   4  12        8.05        4.58     77.87 o 
  15   4  12        2.97       -8.74     77.19 o 
  16   4  12        9.95      -20.19     88.08 o 
  17   4  12       12.79      -22.23     80.06 o 
  18   4  12       50.12       15.37     50.31 o 
  19   4  12      352.50      386.19     53.94 o 
  20   4  12       53.44       64.67     71.32 o 
  21   4  12      293.43      297.22    102.97 o 
 -23   5  12       58.64      140.82     99.58 o 
 -22   5  12      185.00      171.70     94.71 o 
 -20   5  12      111.44      111.71     87.49 o 
 -19   5  12      165.54      112.69     51.08 o 
 -18   5  12       60.72       63.06     48.67 o 
 -17   5  12        6.70       51.75     46.28 o 
 -16   5  12     1285.50     1269.02     53.12 o 
 -15   5  12      310.66      279.52     44.33 o 
 -14   5  12     2397.10     2311.54     55.85 o 
 -13   5  12     1529.86     1370.75     48.60 o 
 -12   5  12     1075.44      968.06     61.86 o 
 -11   5  12     1153.29     1129.41     59.08 o 
 -10   5  12       10.28      109.22     52.18 o 
  -9   5  12    15897.03    15478.39    127.62 o 
  -8   5  12     8127.41     7807.65    198.10 o 
  -7   5  12       44.73      154.84     19.99 o 
  -6   5  12     9442.56     8945.58     52.57 o 
  -5   5  12     4036.01     4258.11    199.53 o 
  -4   5  12     2519.99     2244.21     71.56 o 
  -3   5  12      465.38      460.16     18.88 o 
  -2   5  12      657.53      569.71     18.27 o 
  -1   5  12      162.46      146.88     22.06 o 
   0   5  12     4317.44     3968.28     67.40 o 
   1   5  12     1104.89     1222.49     26.00 o 
   2   5  12     6099.11     5562.85     63.96 o 
   3   5  12      115.34      186.07     20.13 o 
   4   5  12     2366.77     2036.88     21.02 o 
   5   5  12      204.60      139.18     20.63 o 
   6   5  12     1066.35      894.83     36.73 o 
   7   5  12      333.90      270.01     23.58 o 
   8   5  12     1711.76     1751.01     31.24 o 
   9   5  12     1535.60     1439.35     31.02 o 
  10   5  12     3337.16     3269.46     53.74 o 
  11   5  12      532.56      517.42     29.72 o 
  12   5  12      708.94      557.58     35.25 o 
  13   5  12      240.59      243.70     51.45 o 
  14   5  12       63.52       58.81     53.02 o 
  15   5  12      313.59      277.10     72.78 o 
  17   5  12       14.74       43.69     81.37 o 
  18   5  12      147.33      144.36     52.97 o 
  19   5  12        2.34       39.87     68.46 o 
  20   5  12      114.13       55.48     67.71 o 
 -22   6  12       15.91       53.95     99.55 o 
 -21   6  12       62.53       76.62     90.21 o 
 -20   6  12      472.79      394.66     92.53 o 
 -19   6  12       67.79      118.69     87.49 o 
 -18   6  12      437.58      502.84     53.60 o 
 -17   6  12       18.79       52.53     46.73 o 
 -16   6  12       53.41       62.44     47.23 o 
 -15   6  12      851.88      800.34     52.36 o 
 -14   6  12        5.70       72.85     46.26 o 
 -13   6  12     3014.15     3190.38     97.60 o 
 -12   6  12      211.44      336.97     42.51 o 
 -11   6  12      163.96      308.95     39.82 o 
 -10   6  12     3091.42     3075.14     94.48 o 
  -9   6  12     2715.33     2547.89     44.60 o 
  -8   6  12     3347.75     2960.19    174.88 o 
  -7   6  12     4613.11     4249.51     37.07 o 
  -6   6  12      106.75      391.66     40.87 o 
  -5   6  12     6356.19     5723.45    175.78 o 
  -4   6  12      626.39      837.20     68.97 o 
  -3   6  12       21.45       -9.09     33.22 o 
  -2   6  12     1796.37     1691.76     26.99 o 
  -1   6  12     6425.29     5694.18     45.33 o 
   0   6  12     4066.98     3580.72     43.95 o 
   1   6  12     1706.64     1446.91     30.93 o 
   2   6  12      288.38      193.61     25.77 o 
   3   6  12       34.37      -12.41     24.42 o 
   4   6  12      701.52      657.69     19.17 o 
   5   6  12     1972.77     2300.67     42.03 o 
   6   6  12      252.58      417.45     26.13 o 
   7   6  12        4.64       65.27     24.31 o 
   8   6  12      898.88      843.47     28.87 o 
   9   6  12     1444.39     1324.76     31.34 o 
  10   6  12      232.75      272.22     27.43 o 
  11   6  12     1065.87     1080.68     48.87 o 
  12   6  12        2.65       54.37     49.87 o 
  13   6  12       20.14       27.95     54.92 o 
  14   6  12      127.03      127.78     59.28 o 
  15   6  12       57.77        2.50     90.74 o 
  16   6  12       69.19       41.95     87.93 o 
  17   6  12      359.27      364.06     54.40 o 
  18   6  12      153.50       55.51     54.56 o 
 -21   7  12       73.52      204.21    106.61 o 
 -19   7  12      308.77      337.34     94.14 o 
 -18   7  12       92.61       34.14     90.99 o 
 -17   7  12      609.55      644.60     55.59 o 
 -16   7  12      527.52      460.63     52.28 o 
 -15   7  12       94.96      105.28     48.98 o 
 -14   7  12      311.31      337.80     48.75 o 
 -13   7  12      901.28     1076.74     56.63 o 
 -12   7  12       92.71      159.41     85.15 o 
 -11   7  12     1256.99     1257.83     52.36 o 
 -10   7  12      460.25      344.17     44.51 o 
  -9   7  12      402.35      388.25     29.55 o 
  -8   7  12      199.58      182.19     36.69 o 
  -7   7  12      430.64      326.82     35.65 o 
  -6   7  12      934.52      862.13     21.69 o 
  -5   7  12       13.12       52.75     25.46 o 
  -4   7  12       74.64      221.68     28.63 o 
  -3   7  12     2467.65     2306.42     56.76 o 
  -2   7  12      311.84      519.27     30.14 o 
  -1   7  12     3766.54     3682.00     50.42 o 
   0   7  12     1038.64      980.15     34.27 o 
   1   7  12      754.60      572.37     21.63 o 
   2   7  12      905.39      893.70     25.09 o 
   3   7  12       71.01      176.50     20.02 o 
   4   7  12      399.48      510.05     47.04 o 
   5   7  12      605.68      807.50     73.06 o 
   6   7  12      730.73      683.22     39.11 o 
   7   7  12     2543.16     2555.09     56.92 o 
   8   7  12      874.56      690.94     39.52 o 
   9   7  12      129.45       74.29     37.60 o 
  10   7  12       38.30       29.60     41.08 o 
  11   7  12       31.23       73.57     54.08 o 
  12   7  12        0.30       15.03     77.29 o 
  13   7  12       37.56      109.95     86.77 o 
  15   7  12       54.59       81.50     62.08 o 
  16   7  12       92.11       54.71     65.96 o 
  17   7  12      237.55      132.55     70.25 o 
  18   7  12       49.70       -5.07    103.74 o 
 -20   8  12       19.34      114.18    103.59 o 
 -18   8  12      107.99      102.19     89.62 o 
 -17   8  12      330.42      156.89     96.97 o 
 -16   8  12      369.14      377.97     56.25 o 
 -15   8  12       10.88       11.06     66.07 o 
 -14   8  12       16.46       80.95     49.29 o 
 -13   8  12      186.24      179.48     48.37 o 
 -12   8  12      824.33      992.57     53.66 o 
 -11   8  12       96.27      272.73    131.52 o 
 -10   8  12     1788.39     2334.22     59.90 o 
  -9   8  12      364.80      428.39     34.20 o 
  -8   8  12      874.71      792.26     41.26 o 
  -7   8  12      141.06      147.82     31.01 o 
  -6   8  12       36.25       23.40     30.29 o 
  -5   8  12      638.44      611.43     46.57 o 
  -4   8  12     2656.24     2653.53     78.57 o 
  -3   8  12      382.67      544.76     33.31 o 
  -2   8  12     1565.02     1821.68     38.45 o 
  -1   8  12        1.78      216.97     30.28 o 
   0   8  12       28.70       20.64     20.23 o 
   1   8  12      159.66       81.81     21.47 o 
   2   8  12       11.27       10.00     21.56 o 
   3   8  12      368.54      333.86     32.47 o 
   4   8  12       24.68       -2.99     37.12 o 
   5   8  12      192.46      189.98     35.02 o 
   6   8  12     1136.86     1179.07     42.54 o 
   7   8  12     1000.58      946.14     43.40 o 
   8   8  12      789.19      803.10     64.49 o 
   9   8  12      114.32       79.30     42.20 o 
  10   8  12       99.90       93.11     45.40 o 
  12   8  12       95.93        8.54     56.92 o 
  13   8  12       88.15       52.27     61.72 o 
  14   8  12      328.48      535.49     67.25 o 
  15   8  12      145.98      226.83     71.81 o 
  16   8  12      157.94      205.48     70.24 o 
  17   8  12       10.55       39.50    108.93 o 
 -18   9  12        5.94       77.61     95.42 o 
 -17   9  12       98.91      202.23     95.33 o 
 -16   9  12       21.43      134.11     93.17 o 
 -15   9  12        2.75       40.04     53.02 o 
 -14   9  12       34.29       19.16     52.92 o 
 -13   9  12       85.88       95.08     52.11 o 
 -12   9  12        1.94       60.95     50.66 o 
 -11   9  12      361.24      853.06     56.03 o 
 -10   9  12       66.49      328.44     59.84 o 
  -9   9  12      838.54     1450.72     85.23 o 
  -8   9  12      370.88      360.51     45.70 o 
  -7   9  12      158.60      241.99     32.48 o 
  -6   9  12        4.57       -4.86     42.46 o 
  -5   9  12      762.92      820.11     37.89 o 
  -4   9  12      993.32      917.15     38.30 o 
  -3   9  12     1154.27     1387.79     55.97 o 
  -2   9  12      640.13      497.85     35.71 o 
  -1   9  12      365.75      546.27     39.62 o 
   0   9  12       11.68       97.87     30.98 o 
   1   9  12       12.43      154.83     46.05 o 
   2   9  12      132.43      151.23     32.39 o 
   3   9  12      110.20       32.66     32.67 o 
   4   9  12      210.51      144.58     35.21 o 
   5   9  12      318.81      376.39     38.63 o 
   6   9  12       93.83      106.11     39.15 o 
   7   9  12      131.29      303.89     44.02 o 
   8   9  12       19.53      144.31     44.41 o 
   9   9  12      143.63      336.23     47.01 o 
  10   9  12       92.40       34.86     59.38 o 
  11   9  12        0.63      -24.52     77.95 o 
  12   9  12       16.27      -15.95     90.32 o 
  13   9  12      156.29      265.62     66.42 o 
  14   9  12      209.61      282.18     70.32 o 
  15   9  12      134.36      223.55     73.28 o 
  16   9  12       60.93      107.95    106.13 o 
 -17  10  12        0.15       77.92    108.18 o 
 -16  10  12        0.15       65.57    103.00 o 
 -15  10  12        8.40       -7.09    100.88 o 
 -14  10  12       98.34      146.82     95.76 o 
 -13  10  12       85.83       63.82     55.71 o 
 -12  10  12      138.67      168.33     57.61 o 
 -11  10  12      104.69       51.04     83.27 o 
 -10  10  12       32.85       42.00     68.90 o 
  -9  10  12        0.48       92.60     53.17 o 
  -8  10  12        7.77       73.14     50.55 o 
  -7  10  12       67.58      153.13     36.78 o 
  -6  10  12       45.77       34.71     35.73 o 
  -5  10  12       69.97       65.64     35.70 o 
  -4  10  12       59.06        6.29     34.60 o 
  -3  10  12      100.29       52.59     34.80 o 
  -2  10  12      181.50      479.12     38.70 o 
  -1  10  12      125.58      294.61     41.06 o 
   0  10  12       90.39      507.67     55.78 o 
   1  10  12        0.15      171.67     52.88 o 
   2  10  12       41.67       40.49     50.83 o 
   3  10  12      156.44      177.98     53.36 o 
   4  10  12      273.46      232.95     39.29 o 
   5  10  12      184.59      124.17     40.19 o 
   6  10  12      122.15      315.21     44.06 o 
   7  10  12       50.11      146.11     46.74 o 
   8  10  12       16.95       62.43     44.92 o 
  10  10  12       39.41       35.74     93.25 o 
  11  10  12       51.88       87.01     65.36 o 
  12  10  12      101.67      139.35     67.14 o 
  13  10  12       55.39      102.99     70.00 o 
  14  10  12        8.84       18.35     97.96 o 
 -14  11  12       13.32      210.14    101.83 o 
 -13  11  12       62.42      110.72     91.48 o 
 -12  11  12       98.88      377.06     70.03 o 
 -11  11  12       79.86       74.83     59.89 o 
 -10  11  12       55.25       78.28     81.96 o 
  -9  11  12        1.67      171.05     56.96 o 
  -8  11  12       37.52      795.41     68.21 o 
  -7  11  12      151.10      312.66     58.14 o 
  -6  11  12      196.10     1072.31     98.51 o 
  -5  11  12      185.45      226.34     49.42 o 
  -4  11  12       42.92       70.75     39.12 o 
  -3  11  12       20.13       97.85     37.09 o 
  -2  11  12        0.52      105.86     56.16 o 
  -1  11  12       19.27       57.77     54.36 o 
   0  11  12        0.13       32.14     52.93 o 
   1  11  12       29.69       41.39     51.38 o 
   2  11  12       11.43      105.02     52.56 o 
   3  11  12       45.59       32.75     53.29 o 
   4  11  12       52.16      115.41     59.14 o 
   5  11  12       65.57       61.62     59.90 o 
   6  11  12       65.80       59.43     63.28 o 
   7  11  12       40.64       99.67     64.54 o 
   8  11  12       12.76        0.96     57.31 o 
   9  11  12        3.84       57.91     95.84 o 
  10  11  12       27.29      216.83     66.79 o 
  11  11  12      116.23      193.15     67.96 o 
  12  11  12       46.04      520.80     99.42 o 
  13  11  12       74.10      142.98     96.75 o 
 -13  12  12        0.05       71.99    100.90 o 
 -11  12  12        4.06      -19.43     61.81 o 
 -10  12  12        1.72      193.23     62.33 o 
  -9  12  12       10.06      133.31     62.54 o 
  -8  12  12       41.98      224.72     60.73 o 
  -7  12  12        4.85      355.03     60.31 o 
  -6  12  12       97.81      138.20     57.82 o 
  -5  12  12       29.95      356.06     64.40 o 
  -4  12  12       51.71       26.27     87.78 o 
  -3  12  12        1.59      103.44     54.76 o 
  -2  12  12        1.24      -17.27     57.35 o 
  -1  12  12        0.36       58.45     55.42 o 
   0  12  12       36.87       90.00     58.63 o 
   1  12  12        1.68      336.27     64.85 o 
   2  12  12       96.48      108.37     77.13 o 
   3  12  12        7.80      358.42     62.58 o 
   4  12  12       70.28       81.68     62.49 o 
   5  12  12        0.43       26.92     62.70 o 
   6  12  12        3.67      -14.02     88.26 o 
   7  12  12        0.53       49.97     66.35 o 
   8  12  12        8.54       43.47    100.89 o 
   9  12  12        0.66      180.58    109.87 o 
 -11  13  12        0.10       47.59     97.01 o 
 -10  13  12        6.09       97.43     96.84 o 
  -9  13  12        5.75      232.78     65.91 o 
  -8  13  12        2.79      124.58     64.17 o 
  -7  13  12       31.91       39.79     89.02 o 
  -6  13  12        8.60      196.93     94.49 o 
  -5  13  12       32.58      251.93     94.82 o 
  -4  13  12       23.21      319.33     92.72 o 
  -3  13  12        9.80      164.42     89.33 o 
  -2  13  12        0.86       25.52     99.59 o 
  -1  13  12        3.61       26.02     61.29 o 
   0  13  12        3.46      137.76     64.85 o 
   1  13  12       54.61      110.03     70.81 o 
   2  13  12        1.21      430.30     71.75 o 
   3  13  12       62.53       48.38     66.38 o 
   4  13  12        0.34      148.49     70.26 o 
   5  13  12        3.49      -15.47    104.84 o 
   6  13  12        0.91      -19.30     99.57 o 
  -7  14  12        5.95      252.61    102.32 o 
  -6  14  12       34.24      145.65     97.35 o 
  -5  14  12       40.35      240.51    100.24 o 
  -4  14  12       36.37      260.58    100.98 o 
  -3  14  12       10.77       72.91     96.35 o 
  -2  14  12        0.06      161.97    104.58 o 
   3  14  12        0.50       85.69     94.91 o 
 -23   0  13       15.82       10.90     77.45 o 
 -21   0  13       12.26       13.64     69.96 o 
 -17   0  13       77.84       32.31     58.52 o 
 -15   0  13      199.98      172.94     48.10 o 
 -13   0  13       91.08       89.40     50.44 o 
 -11   0  13     1037.49     1098.76     53.41 o 
  -9   0  13      642.62      672.32     37.39 o 
  -7   0  13      960.86     1143.55     44.42 o 
  -5   0  13       32.59       24.04     23.65 o 
  -3   0  13     3354.03     3598.78    101.79 o 
  -1   0  13     2549.58     2558.37     35.29 o 
   1   0  13     1107.07      987.78     78.91 o 
   3   0  13       42.76       18.79     16.76 o 
   5   0  13      288.41      441.43     22.41 o 
   7   0  13     1258.93     1320.86     27.77 o 
   9   0  13     1602.99     1510.08     51.59 o 
  11   0  13      106.27      115.13     41.74 o 
  13   0  13      320.14      292.63     39.31 o 
  15   0  13      221.16      210.15     79.26 o 
  17   0  13       79.63       17.19     81.02 o 
 -25   1  13        4.98      -12.69     87.70 o 
 -24   1  13        0.98      -15.54     82.00 o 
 -23   1  13        3.30      -12.31     44.76 o 
 -22   1  13        1.30       50.64     55.00 o 
 -21   1  13        0.40       -8.72     52.60 o 
 -20   1  13        3.37        4.35     49.09 o 
 -19   1  13       19.69       72.52     47.73 o 
 -18   1  13       77.45       51.86     44.38 o 
 -17   1  13       37.11       81.67     41.73 o 
 -16   1  13      127.23      144.82     39.42 o 
 -15   1  13      113.66      102.36     37.91 o 
 -14   1  13        0.16       18.76     35.43 o 
 -13   1  13        2.84       49.26     33.63 o 
 -12   1  13      499.77      461.06     53.47 o 
 -11   1  13      378.73      429.37     41.94 o 
 -10   1  13      672.04      633.74     30.33 o 
  -9   1  13      332.80      322.98     27.57 o 
  -8   1  13      184.76      120.64     26.55 o 
  -7   1  13       34.91       30.59     24.60 o 
  -6   1  13       73.19       43.32     28.40 o 
  -5   1  13        9.49       -0.05     15.70 o 
  -4   1  13      310.01      304.03     13.99 o 
  -3   1  13      134.91      285.93     36.02 o 
  -2   1  13     1799.11     2195.36     55.33 o 
  -1   1  13      229.34      521.28     25.16 o 
   0   1  13     2237.41     2566.30     75.51 o 
   1   1  13      808.68      975.43     15.05 o 
   2   1  13      338.08      460.40     21.62 o 
   3   1  13      454.40      479.13     18.14 o 
   4   1  13      199.83      119.60     20.05 o 
   5   1  13        1.26       10.41     13.06 o 
   6   1  13     1526.59     1453.47     19.57 o 
   7   1  13      965.56     1126.40     18.99 o 
   8   1  13     1178.09     1391.67     31.74 o 
   9   1  13      207.79      214.99     29.36 o 
  10   1  13      117.72       75.22     24.90 o 
  11   1  13       34.95       23.30     27.82 o 
  12   1  13      106.63       86.95     26.73 o 
  13   1  13       18.92       45.93     28.35 o 
  14   1  13       75.34       76.66     37.33 o 
  15   1  13        0.51       35.78     44.00 o 
  16   1  13      142.50      114.27     44.11 o 
  17   1  13       14.48       -7.91     56.83 o 
  18   1  13       17.74       15.39     90.08 o 
  21   1  13       64.21       58.76    103.30 o 
 -25   2  13       29.67       35.56     90.77 o 
 -24   2  13       33.30       -3.99     62.42 o 
 -23   2  13       58.24      103.72     58.90 o 
 -22   2  13       25.18        4.05     45.91 o 
 -21   2  13       28.32      -22.79     70.78 o 
 -20   2  13       99.45       99.61     43.16 o 
 -19   2  13      102.17       65.47     39.76 o 
 -18   2  13       81.20      159.91     64.66 o 
 -17   2  13        1.97      -26.55     63.04 o 
 -15   2  13       12.34      -12.58     50.83 o 
 -14   2  13       90.48      169.00     51.19 o 
 -13   2  13      349.42      572.53     58.58 o 
 -12   2  13      132.29      122.30     42.87 o 
 -11   2  13       14.30      -16.12     47.14 o 
 -10   2  13       87.60      -14.07     43.21 o 
  -9   2  13      518.30      425.06     45.61 o 
  -8   2  13      723.07      567.10     41.07 o 
  -7   2  13     1189.14     1418.22     45.92 o 
  -6   2  13     1169.39     1190.95     29.23 o 
  -5   2  13      585.00      826.89     21.70 o 
  -4   2  13      467.78      547.91     22.34 o 
  -3   2  13       51.33       29.04     13.56 o 
  -2   2  13       97.51       94.15     14.49 o 
  -1   2  13      451.00      367.34     16.95 o 
   0   2  13     1734.31     1837.39     30.55 o 
   1   2  13     2153.60     2281.59     24.58 o 
   2   2  13     1486.67     1532.70     28.62 o 
   3   2  13      203.79      286.62     13.09 o 
   4   2  13      116.71      148.34     20.50 o 
   5   2  13        0.90       34.86     17.28 o 
   6   2  13        1.02       27.17     22.07 o 
   7   2  13      451.74      425.62     22.41 o 
   8   2  13      286.38      305.64     19.45 o 
   9   2  13      243.91      214.53     19.89 o 
  10   2  13      251.20      203.31     20.81 o 
  11   2  13      160.87      231.85     26.08 o 
  12   2  13      235.77      236.56     44.07 o 
  13   2  13        0.17        6.68     44.80 o 
  14   2  13        2.33      -25.53     45.06 o 
  15   2  13       32.69       14.70     48.34 o 
  16   2  13       42.75       23.89     42.75 o 
  17   2  13      132.02       87.75     45.90 o 
  18   2  13       61.66       43.87     62.85 o 
  19   2  13        4.40      -21.42     91.89 o 
  20   2  13       17.18       29.52     98.85 o 
  21   2  13        9.41      -11.25     99.94 o 
 -25   3  13        0.56       52.81     92.41 o 
 -24   3  13      113.41      127.61     65.17 o 
 -22   3  13       31.08       -6.28     55.71 o 
 -21   3  13        6.47        3.55     78.40 o 
 -20   3  13        3.47       -5.47     49.43 o 
 -19   3  13       59.41       98.99     48.56 o 
 -18   3  13       91.61       79.89     46.41 o 
 -17   3  13       17.59       -4.23     59.95 o 
 -15   3  13       94.99       31.70     54.34 o 
 -14   3  13      642.58      809.07     64.22 o 
 -13   3  13      756.66      719.83     55.32 o 
 -12   3  13     1835.96     2195.16     71.22 o 
 -11   3  13       54.69       25.96     50.94 o 
 -10   3  13       25.15      -17.77     43.50 o 
  -9   3  13     2941.36     3139.16     32.03 o 
  -8   3  13     6261.77     6322.26    427.48 o 
  -7   3  13     2841.65     2564.05    203.42 o 
  -6   3  13     2454.69     2871.54     50.38 o 
  -5   3  13       70.93       90.02     18.17 o 
  -4   3  13      521.54      594.00     21.80 o 
  -3   3  13        7.62        8.11     29.06 o 
  -2   3  13      283.32      291.58     35.72 o 
  -1   3  13      315.08      317.60     20.96 o 
   0   3  13     1589.48     1587.38     25.65 o 
   1   3  13     3694.48     3891.60     69.12 o 
   2   3  13     2453.36     2624.64     41.66 o 
   3   3  13     1033.49     1035.50     24.06 o 
   4   3  13      566.93      688.48     44.10 o 
   5   3  13      790.59      733.24     23.35 o 
   6   3  13      527.62      593.63     32.49 o 
   7   3  13       40.04       30.47     26.51 o 
   8   3  13      784.53      773.75     21.48 o 
   9   3  13     1552.89     1729.90     40.04 o 
  10   3  13      908.12     1029.22     35.30 o 
  11   3  13      712.12      739.08     95.02 o 
  12   3  13      440.29      527.52     48.86 o 
  13   3  13       33.01        9.20     46.03 o 
  14   3  13       16.72      -14.63     78.39 o 
  15   3  13       54.79       61.71     57.23 o 
  16   3  13       70.50        2.65     45.25 o 
  17   3  13       47.21      -17.97     76.21 o 
  18   3  13       17.99       14.09     57.90 o 
  19   3  13        1.82        6.88     90.06 o 
  20   3  13        0.32        4.00     71.21 o 
 -24   4  13        6.57       65.63     92.96 o 
 -23   4  13       34.69       40.80     89.25 o 
 -21   4  13      411.73      526.57     58.98 o 
 -20   4  13       10.53       28.79     51.23 o 
 -19   4  13       47.24       79.08     47.73 o 
 -18   4  13       54.22       56.22     47.11 o 
 -17   4  13      687.13      773.67     50.20 o 
 -16   4  13       50.39       27.51     45.20 o 
 -15   4  13      772.29      886.41     68.98 o 
 -14   4  13       75.21       33.79     55.76 o 
 -13   4  13       73.27       55.20     55.68 o 
 -12   4  13       14.71       -2.49     50.89 o 
 -11   4  13      287.79      157.53     53.06 o 
  -9   4  13      124.15      184.32     49.56 o 
  -8   4  13      267.47      265.16     48.31 o 
  -7   4  13     2660.84     2845.23     33.67 o 
  -6   4  13      880.58      855.04     27.09 o 
  -5   4  13     2283.17     2445.76     29.78 o 
  -4   4  13       41.71       30.31     13.85 o 
  -3   4  13      656.70      660.71     26.34 o 
  -2   4  13        0.19        0.08     16.40 o 
  -1   4  13        5.17        7.50     15.83 o 
   0   4  13       18.37       21.40     15.69 o 
   1   4  13     2512.95     2908.57     28.52 o 
   2   4  13     1115.52     1149.19     23.45 o 
   3   4  13     5241.60     6272.57     66.76 o 
   4   4  13     1057.26      989.16     38.00 o 
   5   4  13     1298.35     1374.36     26.73 o 
   6   4  13      299.54      276.08     23.36 o 
   7   4  13       97.55       94.18     22.74 o 
   8   4  13      565.72      493.70     27.24 o 
   9   4  13     1678.46     1822.50     33.16 o 
  10   4  13      605.04      611.32     29.40 o 
  11   4  13      471.06      520.86     29.85 o 
  12   4  13      141.32       84.05     33.90 o 
  13   4  13       60.01       41.70     50.49 o 
  14   4  13        9.08      -23.18     70.14 o 
  16   4  13        0.77      -25.69     81.83 o 
  18   4  13        0.72      -21.91     63.10 o 
  19   4  13       46.96       87.26     54.63 o 
  20   4  13       29.45       42.14     99.90 o 
 -23   5  13       99.17      110.12     95.52 o 
 -22   5  13       36.76      106.04     89.88 o 
 -21   5  13       18.46        8.36     86.31 o 
 -20   5  13      163.14      159.20     54.07 o 
 -19   5  13      108.15       90.49     50.96 o 
 -18   5  13       41.57       19.95     48.41 o 
 -17   5  13       50.64       42.94     44.92 o 
 -16   5  13      464.85      541.59     64.53 o 
 -15   5  13        4.91      -17.23     68.95 o 
 -14   5  13      794.43      919.61     61.63 o 
 -13   5  13      216.86      261.41     59.67 o 
 -12   5  13      484.11      517.12     61.62 o 
 -11   5  13      586.73      541.74     56.30 o 
 -10   5  13      700.13      722.72     58.73 o 
  -9   5  13     6937.68     7685.59     99.61 o 
  -8   5  13      305.75      449.51     35.68 o 
  -7   5  13      701.64      586.40     23.24 o 
  -6   5  13     5062.16     5228.25     62.43 o 
  -5   5  13     4830.33     5101.28     66.34 o 
  -4   5  13     4175.68     4364.31     38.77 o 
  -3   5  13     1640.99     1696.64     40.58 o 
  -2   5  13      120.86      126.33     17.51 o 
  -1   5  13      161.07      107.96     22.34 o 
   0   5  13      765.46      820.82     24.70 o 
   1   5  13      150.92      142.72     21.70 o 
   2   5  13     1891.21     2029.23     27.35 o 
   3   5  13      298.03      227.70     15.79 o 
   4   5  13     1956.26     2067.25     29.41 o 
   5   5  13      128.27       74.99     22.00 o 
   6   5  13     1228.54     1189.40     27.59 o 
   7   5  13      479.27      420.70     25.02 o 
   8   5  13      171.13      185.59     24.98 o 
   9   5  13       39.40       53.95     26.01 o 
  10   5  13      864.40      905.42     31.19 o 
  11   5  13        3.66       27.09     28.62 o 
  12   5  13      315.06      301.18     34.67 o 
  13   5  13      291.24      226.32     53.24 o 
  14   5  13      120.03       81.30     58.20 o 
  15   5  13       61.98      -19.67     80.90 o 
  17   5  13        3.08       51.74     72.46 o 
  18   5  13       54.32       58.17     54.43 o 
  19   5  13       43.43       93.73     68.76 o 
  20   5  13       78.01      104.67     69.38 o 
 -22   6  13       19.09       40.18     98.63 o 
 -21   6  13       42.00       69.64     98.91 o 
 -20   6  13      260.31      226.81     96.91 o 
 -19   6  13        6.89       38.45     67.88 o 
 -18   6  13      417.04      495.47     53.52 o 
 -17   6  13      242.44      231.84     58.63 o 
 -16   6  13       25.68       27.79     47.81 o 
 -15   6  13      363.98      377.03     48.89 o 
 -14   6  13      282.47      253.17     48.71 o 
 -13   6  13     3735.88     4135.80     66.34 o 
 -12   6  13      331.33      421.71     44.50 o 
 -11   6  13      893.58      986.35     80.50 o 
 -10   6  13     2192.90     2386.10     75.35 o 
  -9   6  13      481.67      713.29     62.15 o 
  -8   6  13     1218.51     1188.80     40.91 o 
  -7   6  13     2368.53     2717.12     35.99 o 
  -6   6  13      674.77      561.99     23.27 o 
  -5   6  13     5555.10     5785.73     44.14 o 
  -4   6  13     2306.84     2208.35     32.45 o 
  -3   6  13      889.73      707.90     46.45 o 
  -2   6  13     1478.41     1357.30     40.74 o 
  -1   6  13      891.05      926.94     41.19 o 
   0   6  13     1539.33     1406.77     36.54 o 
   1   6  13      212.19      194.66     23.91 o 
   2   6  13       88.30       38.45     26.51 o 
   3   6  13      390.45      402.60     29.32 o 
   4   6  13     1070.36      949.60     35.43 o 
   5   6  13     3658.52     3761.77     59.37 o 
   6   6  13     2494.18     2631.21     51.75 o 
   7   6  13      527.33      525.50     30.48 o 
   8   6  13      464.80      416.27     27.76 o 
   9   6  13      370.08      311.22     28.19 o 
  10   6  13        3.72       10.50     27.54 o 
  11   6  13      888.39      952.87     44.58 o 
  12   6  13      195.16      197.89     52.49 o 
  13   6  13      433.59      451.19     57.77 o 
  14   6  13      183.28      152.35     61.00 o 
  16   6  13       18.89       15.92     88.58 o 
  17   6  13       56.43       83.43     53.12 o 
  18   6  13       14.79       22.32     67.83 o 
  19   6  13       12.30        1.47    103.60 o 
 -21   7  13      188.07      193.34     97.73 o 
 -19   7  13      248.49      295.50     91.07 o 
 -18   7  13        4.71       -9.95     89.40 o 
 -17   7  13      501.29      585.69     56.64 o 
 -16   7  13       90.47      153.87     52.68 o 
 -15   7  13       54.96       38.74     47.98 o 
 -14   7  13      520.98      465.93     71.34 o 
 -13   7  13      866.97      888.72     84.59 o 
 -12   7  13      426.18      396.23     47.78 o 
 -11   7  13     1277.18     1349.06     51.13 o 
 -10   7  13       41.61       -2.04     39.15 o 
  -9   7  13      319.99      323.15     30.17 o 
  -8   7  13       51.20       71.58     28.41 o 
  -7   7  13      223.28      223.16     32.09 o 
  -6   7  13      685.97      605.64     31.38 o 
  -5   7  13       16.51       23.89     22.68 o 
  -4   7  13      545.71      573.41     41.62 o 
  -3   7  13     1969.42     1974.81     46.47 o 
  -2   7  13     1524.37     1449.38     39.04 o 
  -1   7  13     5463.47     5825.39     51.87 o 
   0   7  13        1.34       56.63     19.62 o 
   1   7  13      674.50      718.49     44.52 o 
   2   7  13     1699.65     1775.46     45.80 o 
   3   7  13      355.19      325.51     24.83 o 
   4   7  13     2989.40     2880.10     50.48 o 
   5   7  13     1995.23     1969.64     43.69 o 
   6   7  13        8.34       54.37     35.94 o 
   7   7  13     1745.86     1848.61     45.33 o 
   8   7  13       47.43       99.16     38.59 o 
   9   7  13       34.85        5.27     47.81 o 
  10   7  13      187.44      103.89     40.70 o 
  11   7  13       51.77       21.97     42.12 o 
  12   7  13       88.32       -1.02     55.83 o 
  13   7  13       49.18       23.00     61.23 o 
  14   7  13      139.51      100.94     65.36 o 
  15   7  13       90.94       60.22     63.70 o 
  16   7  13        1.65        9.87     67.84 o 
  17   7  13      168.49      192.97     55.14 o 
 -20   8  13       76.40       72.51    106.07 o 
 -18   8  13       41.29       39.68     99.28 o 
 -17   8  13      132.00      107.54     91.09 o 
 -16   8  13      627.22      613.29     58.14 o 
 -15   8  13       28.63        7.53     53.16 o 
 -14   8  13      361.94      392.96     53.81 o 
 -13   8  13       82.22       81.99     52.54 o 
 -12   8  13     1334.88     1343.16     75.76 o 
 -11   8  13      169.57      260.69     51.62 o 
 -10   8  13     4245.37     4631.50    223.80 o 
  -9   8  13        9.26       88.65     32.66 o 
  -8   8  13     1469.31     1371.77     44.99 o 
  -7   8  13        1.57       -8.56     38.70 o 
  -6   8  13       14.13       22.10     31.44 o 
  -5   8  13      402.99      413.96     33.68 o 
  -4   8  13     2541.79     2576.60     54.86 o 
  -3   8  13      196.70      239.08     31.21 o 
  -2   8  13     3948.77     3918.23     70.02 o 
  -1   8  13      860.11      863.34     34.02 o 
   0   8  13      548.19      452.62     29.63 o 
   1   8  13       19.81        1.83     21.36 o 
   2   8  13       39.45       34.44     30.23 o 
   3   8  13      907.90      844.84     36.59 o 
   4   8  13       16.07       27.77     37.07 o 
   5   8  13        6.31       22.99     34.31 o 
   6   8  13     1607.29     1569.27     44.14 o 
   7   8  13      181.67      217.42     39.07 o 
   8   8  13     1103.35     1132.10     47.66 o 
   9   8  13        0.72       -3.81     51.98 o 
  10   8  13      424.31      408.10     47.80 o 
  11   8  13       74.81       28.15     55.00 o 
  12   8  13       57.44       71.17     83.94 o 
  13   8  13       33.51       33.73     90.99 o 
  14   8  13      547.35      642.37     96.73 o 
  15   8  13        7.55       86.75     71.30 o 
  16   8  13      192.77      263.97     73.78 o 
 -18   9  13       54.87       81.90     96.58 o 
 -17   9  13      516.25      570.76    107.36 o 
 -16   9  13      258.95      189.73    101.73 o 
 -15   9  13      165.81      100.43     57.45 o 
 -14   9  13      136.60       96.65     55.77 o 
 -13   9  13      163.97      100.41     53.45 o 
 -12   9  13      145.74      118.67     52.36 o 
 -11   9  13     1492.39     1472.82     59.52 o 
 -10   9  13      263.20      322.11     54.46 o 
  -9   9  13     3432.37     3680.67     77.77 o 
  -8   9  13      156.75      268.42     35.54 o 
  -7   9  13      877.29      882.50     39.24 o 
  -6   9  13        5.87       14.96     32.78 o 
  -5   9  13     1215.12     1091.02     58.97 o 
  -4   9  13      578.29      611.65     37.24 o 
  -3   9  13     2239.49     2288.06     45.00 o 
  -2   9  13      370.50      498.87     35.91 o 
  -1   9  13     2058.74     1978.59     41.50 o 
   0   9  13      227.34      160.95     31.78 o 
   1   9  13     1008.24      954.52     54.32 o 
   2   9  13      642.43      535.35     33.60 o 
   3   9  13       46.84       40.56     32.96 o 
   4   9  13      227.86      168.76     36.40 o 
   5   9  13      810.66      723.00     42.01 o 
   6   9  13       49.17       33.74     38.88 o 
   7   9  13     1324.80     1184.00     48.32 o 
   8   9  13      163.36      166.18     47.26 o 
   9   9  13     1394.57     1263.94     57.48 o 
  10   9  13        2.41       -1.09     77.63 o 
  11   9  13       11.81       -9.58     78.46 o 
  12   9  13       28.49       68.26     86.66 o 
  13   9  13      339.03      392.44    100.86 o 
  14   9  13       29.40      150.46     68.18 o 
  15   9  13      236.97      278.54     74.44 o 
 -17  10  13       69.92      115.31     99.62 o 
 -16  10  13       84.77       71.05     97.66 o 
 -15  10  13       82.86       22.78     98.82 o 
 -14  10  13      398.65      292.73     63.29 o 
 -13  10  13      219.89      132.37     58.00 o 
 -12  10  13      291.73      236.88     57.60 o 
 -11  10  13       39.36       36.37     82.59 o 
 -10  10  13      144.59       47.29     53.93 o 
  -9  10  13      133.26      117.77     52.34 o 
  -8  10  13      215.18      202.19     53.34 o 
  -7  10  13      470.33      442.43     40.18 o 
  -6  10  13      133.63      121.28     36.30 o 
  -5  10  13      293.80      223.42     38.14 o 
  -4  10  13       19.42       14.30     46.29 o 
  -3  10  13       34.35       28.29     34.67 o 
  -2  10  13     1603.16     1551.58     43.82 o 
  -1  10  13        7.16       82.13     50.28 o 
   0  10  13     1705.68     1630.79     59.99 o 
   1  10  13      270.96      254.32     50.28 o 
   2  10  13      153.98      115.39     50.97 o 
   3  10  13      752.74      719.32     58.95 o 
   4  10  13      444.45      458.32     61.01 o 
   5  10  13       55.08       43.47     39.71 o 
   6  10  13     1029.95      919.16     47.92 o 
   7  10  13       67.10       51.24     44.77 o 
   8  10  13      473.44      400.44     50.62 o 
   9  10  13       16.67       -3.58     88.50 o 
  11  10  13      125.17      133.25     65.13 o 
  12  10  13       12.90       70.75     66.99 o 
  13  10  13      101.81      174.63     70.11 o 
  14  10  13       23.07       58.61     97.82 o 
 -14  11  13      442.74      475.90    106.34 o 
 -12  11  13      916.66      793.75     67.12 o 
 -11  11  13      138.65      106.45     59.21 o 
 -10  11  13      147.28       95.46     59.64 o 
  -9  11  13      228.95      234.64     59.68 o 
  -8  11  13     1381.41     1375.76     65.91 o 
  -7  11  13        7.28      171.03     67.75 o 
  -6  11  13     2698.55     2683.48     69.65 o 
  -5  11  13      178.84      264.02     40.67 o 
  -4  11  13      163.98      150.06     39.22 o 
  -3  11  13      308.32      293.82     73.62 o 
  -2  11  13       52.13       58.85     51.74 o 
  -1  11  13       58.11       16.98     54.40 o 
   0  11  13       69.20       70.67     75.75 o 
   1  11  13       21.21      100.91     86.37 o 
   2  11  13      512.24      463.37     60.88 o 
   3  11  13        2.70        7.87     60.20 o 
   4  11  13      474.51      459.96     63.47 o 
   5  11  13      118.86      139.65     63.34 o 
   6  11  13      310.19      305.53     65.35 o 
   7  11  13      248.50      213.67     98.56 o 
   8  11  13       51.07       75.60    102.36 o 
   9  11  13       45.56      -14.93     52.26 o 
  10  11  13      550.10      571.81     67.80 o 
  11  11  13        0.65      113.57     70.07 o 
  12  11  13      635.36      725.23     99.06 o 
  13  11  13       88.61      197.14     99.93 o 
 -13  12  13      199.96      158.61    101.21 o 
 -11  12  13       69.20       -1.12     64.24 o 
 -10  12  13      301.93      388.89     68.69 o 
  -9  12  13       72.43       97.88     62.97 o 
  -8  12  13       82.21      120.11     62.03 o 
  -7  12  13      580.59      599.02     64.08 o 
  -6  12  13      174.93      243.96     60.23 o 
  -5  12  13      850.94      831.40    100.12 o 
  -4  12  13      127.53      135.44     84.04 o 
  -3  12  13      522.77      449.85     61.08 o 
  -2  12  13        0.55       55.89     64.98 o 
  -1  12  13        0.32       14.50     58.67 o 
   0  12  13        3.30       55.28     60.60 o 
   1  12  13      663.05      647.43     64.77 o 
   2  12  13       18.14      120.58     65.23 o 
   3  12  13     1074.71      985.32     73.82 o 
   4  12  13       16.87       42.46     66.03 o 
   5  12  13      388.01      289.69     71.77 o 
   6  12  13        0.85      -14.96     72.18 o 
   7  12  13        0.37        1.55    106.10 o 
   8  12  13       60.50       83.86     73.57 o 
   9  12  13      176.94      161.91    106.24 o 
 -11  13  13        6.73      -17.54     98.19 o 
 -10  13  13       72.72      130.46     95.89 o 
  -9  13  13      329.55      308.50     67.91 o 
  -8  13  13       92.13      119.50     91.22 o 
  -7  13  13       75.36       54.59     93.05 o 
  -6  13  13      199.42      195.19     92.84 o 
  -5  13  13      208.12      240.77     95.18 o 
  -4  13  13      379.19      350.68     95.11 o 
  -3  13  13       61.79      130.47     98.64 o 
  -2  13  13       90.59      128.04    101.16 o 
  -1  13  13       43.48       76.50     61.77 o 
   0  13  13      178.71      211.71     67.80 o 
   1  13  13       12.04      104.13     63.62 o 
   2  13  13      765.98      735.44     74.06 o 
   3  13  13       49.07      148.04     72.25 o 
   4  13  13      397.07      339.10     71.78 o 
   6  13  13       12.12       16.35    105.28 o 
   1  14  13      147.82      176.56     96.53 o 
   2  14  13       32.64       72.29     95.93 o 
 -24   0  14        7.32       14.95     83.76 o 
 -22   0  14      772.55      657.97     57.07 o 
 -20   0  14      107.38      113.01     67.86 o 
 -18   0  14      254.67      241.65     61.96 o 
 -16   0  14     4739.01     4474.59     93.65 o 
 -14   0  14      680.73      647.97     50.33 o 
 -12   0  14     6775.32     6144.02     84.11 o 
 -10   0  14    13000.54    12829.33    109.28 o 
  -8   0  14    15866.50    15567.54    111.13 o 
  -6   0  14      241.80      164.60     36.09 o 
  -4   0  14    15031.76    15905.28    212.81 o 
  -2   0  14    12292.20    13054.38     76.94 o 
   0   0  14    10510.03    11379.99     83.81 o 
   2   0  14     3236.35     2946.61     32.84 o 
   4   0  14      936.68      845.25     23.77 o 
   6   0  14     6314.74     5928.69     43.97 o 
   8   0  14    17462.70    17162.05    299.81 o 
  10   0  14     4389.59     4013.18     72.18 o 
  12   0  14     1058.78      820.39     53.61 o 
  14   0  14     1065.66      985.87     45.39 o 
  16   0  14      921.65      944.91     86.42 o 
  18   0  14       57.76       23.14     92.39 o 
  20   0  14       89.74       88.98    101.39 o 
 -25   1  14      265.92      232.31     90.29 o 
 -24   1  14        0.87      -14.60     60.79 o 
 -23   1  14       57.37       41.71     47.15 o 
 -22   1  14      617.94      594.52     49.43 o 
 -21   1  14      187.04      193.68     42.80 o 
 -20   1  14      415.42      401.01     42.16 o 
 -19   1  14     1645.76     1555.70     56.98 o 
 -18   1  14      139.82       83.45     44.74 o 
 -17   1  14     1948.47     1826.98     94.41 o 
 -16   1  14      276.39      261.56     44.21 o 
 -15   1  14      371.37      289.77     42.05 o 
 -14   1  14      461.11      534.45     38.59 o 
 -13   1  14     3170.39     3320.56     53.19 o 
 -12   1  14       93.60      106.76     34.30 o 
 -11   1  14     5317.53     5378.47     79.70 o 
 -10   1  14      675.21      759.74     32.15 o 
  -9   1  14     3158.28     3080.84     46.27 o 
  -8   1  14        8.34       -3.39     25.85 o 
  -7   1  14     2719.69     2846.83     40.59 o 
  -6   1  14      296.10      365.11     19.74 o 
  -5   1  14      332.06      229.33     17.59 o 
  -4   1  14     1423.35     1156.05     18.35 o 
  -3   1  14    11984.38    10702.49     48.13 o 
  -2   1  14     6402.42     6143.08     36.38 o 
  -1   1  14    18982.93    16628.88    133.27 o 
   0   1  14      160.35      267.88     13.91 o 
   1   1  14     5295.68     5064.47     31.61 o 
   2   1  14     6354.53     6542.07     32.74 o 
   3   1  14       15.00       31.48     13.36 o 
   4   1  14     6169.36     6245.96     31.02 o 
   5   1  14     4358.25     4260.38     32.53 o 
   6   1  14      509.74      539.71     20.94 o 
   7   1  14    10149.26    10064.84     68.01 o 
   8   1  14     1026.56     1045.65     30.23 o 
   9   1  14     2961.37     2733.21     61.36 o 
  10   1  14       79.17       87.22     25.53 o 
  11   1  14       78.36       49.14     26.19 o 
  12   1  14       10.77        2.08     27.72 o 
  13   1  14      298.48      224.42     36.20 o 
  14   1  14      183.22      193.94     36.95 o 
  15   1  14      649.39      663.11     44.11 o 
  16   1  14       93.58       28.81     58.29 o 
  17   1  14      259.99      153.06     64.98 o 
  18   1  14        0.41       -3.07     86.87 o 
  19   1  14      210.26      151.47     72.39 o 
  20   1  14      204.76      183.52     73.40 o 
 -25   2  14      214.18      167.24     91.41 o 
 -24   2  14      319.95      314.76     65.62 o 
 -23   2  14      467.42      447.45     50.09 o 
 -22   2  14      330.48      230.89     47.52 o 
 -21   2  14       33.34       -0.71     51.47 o 
 -20   2  14      937.22      810.82     46.89 o 
 -19   2  14       14.47       -5.37     50.66 o 
 -18   2  14     2647.40     2541.15     96.07 o 
 -17   2  14      582.16      518.38     68.27 o 
 -16   2  14      355.78      326.84     58.96 o 
 -15   2  14      548.39      499.51     56.83 o 
 -14   2  14     2172.31     2004.18     67.05 o 
 -13   2  14     6233.46     6114.28     95.87 o 
 -12   2  14      995.23     1090.08     54.44 o 
 -11   2  14     3803.69     3730.71     76.75 o 
 -10   2  14      449.34      447.46     47.53 o 
  -9   2  14      247.87      123.37     44.77 o 
  -8   2  14     1307.15      983.10     45.78 o 
  -7   2  14     8731.41     8875.28     89.60 o 
  -6   2  14      136.60       48.10     24.95 o 
  -5   2  14     8091.04     8163.75    103.92 o 
  -4   2  14     2293.59     2347.18     24.09 o 
  -3   2  14     1742.58     1836.25     23.65 o 
  -2   2  14     2028.02     1765.35     29.97 o 
  -1   2  14     2275.55     2712.04     25.21 o 
   0   2  14    14007.88    14234.38     65.56 o 
   1   2  14     1340.34     1125.17     31.28 o 
   2   2  14      751.20      730.45     23.08 o 
   3   2  14    12109.07    11830.69     65.52 o 
   4   2  14     3562.65     3725.38     39.79 o 
   5   2  14     7485.06     7215.04     31.29 o 
   6   2  14     6665.58     5913.52     42.96 o 
   7   2  14      424.37      485.71     29.75 o 
   8   2  14     2498.92     2345.52     29.60 o 
   9   2  14      350.25      308.31     21.23 o 
  10   2  14        1.43        9.73     20.68 o 
  11   2  14     3317.22     3110.10     46.57 o 
  12   2  14      255.15      275.84     43.25 o 
  13   2  14      882.09      720.60     47.98 o 
  14   2  14      317.64      296.26     48.07 o 
  15   2  14      108.93       49.93     41.77 o 
  16   2  14      218.69      180.52     45.60 o 
  17   2  14       65.18       38.02     61.91 o 
  18   2  14       96.57       70.04     66.57 o 
  19   2  14       34.27      112.09     96.34 o 
  20   2  14       62.57       25.75     73.90 o 
 -24   3  14      404.20      317.62     66.39 o 
 -22   3  14       59.84       32.88     47.07 o 
 -21   3  14        5.79       -1.39     54.18 o 
 -20   3  14      147.85      134.35     58.31 o 
 -19   3  14      340.56      269.98     51.70 o 
 -18   3  14       19.14       45.75     47.22 o 
 -17   3  14       76.41       73.89     62.62 o 
 -16   3  14      318.80      207.08     65.83 o 
 -14   3  14     2884.44     2736.58     75.62 o 
 -13   3  14       29.87      106.48     57.71 o 
 -12   3  14     6243.37     6463.29     96.58 o 
 -11   3  14     1040.34     1076.62     59.87 o 
 -10   3  14     1105.57      935.81     58.11 o 
  -9   3  14     5924.95     5954.79     34.40 o 
  -8   3  14     7535.31     7371.41    185.26 o 
  -7   3  14       44.54      102.15     12.51 o 
  -6   3  14    16293.21    15294.02     74.37 o 
  -5   3  14     6601.44     6228.09     64.81 o 
  -4   3  14     8075.76     7428.15     52.62 o 
  -3   3  14      628.87      626.03     22.14 o 
  -2   3  14      134.36       85.32     19.38 o 
  -1   3  14      266.76      270.74     16.46 o 
   0   3  14       22.37       37.50     15.00 o 
   1   3  14      905.59      881.22     18.96 o 
   2   3  14     6383.55     6533.96     52.76 o 
   3   3  14      243.09      297.93     24.21 o 
   4   3  14    11533.23    11244.90    162.73 o 
   5   3  14       34.17      310.16     40.45 o 
   6   3  14     4555.18     4541.34    122.17 o 
   7   3  14     1633.73     1421.46     28.95 o 
   8   3  14       49.63       40.64     19.68 o 
   9   3  14     1370.12     1180.17     24.66 o 
  10   3  14     1974.46     1865.60     39.56 o 
  11   3  14        0.81      106.46     44.84 o 
  12   3  14     2912.11     2860.90     75.98 o 
  13   3  14      753.79      628.36     52.77 o 
  14   3  14      570.75      506.20     54.08 o 
  15   3  14      482.72      414.82     47.20 o 
  16   3  14        5.48       -3.67     59.91 o 
  17   3  14        1.11      -18.05     55.86 o 
  18   3  14       78.15       73.81     65.58 o 
  19   3  14       57.55       14.70     71.32 o 
  20   3  14       74.27       73.34    100.04 o 
 -24   4  14        0.91       46.10     96.40 o 
 -23   4  14       51.77       38.40     92.84 o 
 -22   4  14        0.41       19.78     85.83 o 
 -21   4  14     1531.68     1674.68     65.65 o 
 -20   4  14      222.00      240.37     55.29 o 
 -19   4  14      599.78      588.77     55.10 o 
 -18   4  14        2.28        9.75     49.63 o 
 -17   4  14     1044.48      938.83     53.98 o 
 -16   4  14      179.10      176.69     65.78 o 
 -15   4  14     3191.06     3232.24     88.24 o 
 -14   4  14        0.19       -5.74     53.62 o 
 -13   4  14      447.07      443.85     60.35 o 
 -12   4  14     1037.06      935.38     63.45 o 
 -11   4  14      835.46      724.96     61.41 o 
 -10   4  14      688.60      592.52     50.70 o 
  -9   4  14       34.98       82.90     52.17 o 
  -8   4  14      529.06      377.41     53.76 o 
  -7   4  14     2208.35     1996.53     57.82 o 
  -6   4  14     1658.18     1750.25     28.88 o 
  -5   4  14    12561.32    11767.03    104.55 o 
  -4   4  14      843.20      956.34     42.45 o 
  -3   4  14     6490.01     6009.78    125.60 o 
  -2   4  14      764.51      709.81     29.77 o 
  -1   4  14      935.46     1068.51     26.22 o 
   0   4  14      255.71      261.35     18.71 o 
   1   4  14    10814.83     9593.46     63.59 o 
   2   4  14     2225.76     2659.87     53.71 o 
   3   4  14    17971.07    17397.14     87.92 o 
   4   4  14      121.57      239.61     42.96 o 
   5   4  14     5609.54     5074.18     49.84 o 
   6   4  14       21.62       87.67     23.62 o 
   7   4  14      392.80      386.27     25.72 o 
   8   4  14       35.30       77.67     26.48 o 
   9   4  14     2325.92     2125.88     35.32 o 
  10   4  14       48.22       96.46     27.37 o 
  11   4  14     1737.87     1694.75     35.99 o 
  12   4  14       58.65       58.96     35.75 o 
  13   4  14      308.36      243.13     38.30 o 
  14   4  14      119.65       42.93     39.28 o 
  15   4  14      226.86      136.38     58.65 o 
  16   4  14       30.84       -1.88     59.51 o 
  18   4  14       61.09       41.87     53.31 o 
  19   4  14      240.79      248.47     70.81 o 
 -23   5  14       75.15       75.03    100.09 o 
 -22   5  14      110.44      114.36     97.21 o 
 -20   5  14      287.23      238.59     58.19 o 
 -19   5  14       10.71       42.89     54.10 o 
 -18   5  14      104.27       46.64     51.60 o 
 -17   5  14        5.92       24.63     63.29 o 
 -16   5  14      202.64      204.90     48.72 o 
 -15   5  14      125.88      115.18     45.09 o 
 -14   5  14     1933.78     2010.84     76.67 o 
 -13   5  14     2170.47     2014.15     74.30 o 
 -12   5  14     2354.29     2352.38     77.14 o 
 -11   5  14      150.57      153.09     52.70 o 
 -10   5  14      130.72      137.13     56.07 o 
  -9   5  14     8389.79     8286.93    104.78 o 
  -8   5  14      984.69      859.84     41.06 o 
  -7   5  14      511.87      484.50     25.72 o 
  -6   5  14     1663.22     1525.05     45.25 o 
  -5   5  14      764.71      984.48     48.20 o 
  -4   5  14     4211.88     4305.32     33.52 o 
  -3   5  14      378.36      438.75     23.78 o 
  -2   5  14     1866.59     1963.70     30.01 o 
  -1   5  14      173.86      153.79     34.52 o 
   0   5  14     1302.72     1291.33     56.66 o 
   1   5  14      798.97      763.39     27.35 o 
   2   5  14     4214.56     3821.35     39.55 o 
   3   5  14     2102.54     2017.22     28.32 o 
   4   5  14     4927.58     4670.29     51.07 o 
   5   5  14      595.33      672.29     26.22 o 
   6   5  14     1360.43     1400.73     30.36 o 
   7   5  14      529.85      396.94     31.41 o 
   8   5  14      708.04      555.27     28.47 o 
   9   5  14     1125.10     1079.91     32.03 o 
  10   5  14     2917.79     2652.94     39.28 o 
  11   5  14      882.01      852.20     32.92 o 
  12   5  14      630.46      509.11     37.63 o 
  13   5  14       65.25       55.22     56.37 o 
  14   5  14       64.31       35.26     58.29 o 
  15   5  14       42.23      -12.87     86.08 o 
  17   5  14       16.61       -9.12     66.22 o 
  18   5  14      108.80       74.43     66.06 o 
  19   5  14        6.41       34.74     68.21 o 
 -22   6  14        0.09      -26.66     95.38 o 
 -21   6  14       70.27       75.98     91.76 o 
 -20   6  14      301.94      176.96     93.17 o 
 -19   6  14        3.74        9.26     55.39 o 
 -18   6  14      129.37      226.41     54.55 o 
 -17   6  14      268.75      244.74     63.81 o 
 -16   6  14       26.11       45.05     48.20 o 
 -15   6  14      215.33      162.84     49.94 o 
 -14   6  14      238.50      247.16     46.31 o 
 -13   6  14     4738.44     4802.95    243.25 o 
 -12   6  14       67.24      193.08     63.83 o 
 -11   6  14      202.38      318.14     58.45 o 
 -10   6  14     2586.61     2521.38     74.26 o 
  -9   6  14     2751.31     2517.58     95.34 o 
  -8   6  14     2255.38     2062.70     77.39 o 
  -7   6  14     2700.60     2567.63     47.77 o 
  -6   6  14     1141.57     1049.03     27.58 o 
  -5   6  14     2776.93     2438.09     38.70 o 
  -4   6  14       55.73      178.79     25.48 o 
  -3   6  14      438.94      477.87     22.25 o 
  -2   6  14     2656.56     2568.79     32.88 o 
  -1   6  14     2468.09     2355.48     31.64 o 
   0   6  14     6269.99     5895.04     51.83 o 
   1   6  14     2062.87     1827.05     33.26 o 
   2   6  14     1002.07      880.88     30.34 o 
   3   6  14     1227.49     1106.25     48.89 o 
   4   6  14        0.35      149.27     30.59 o 
   5   6  14     1122.60     1225.49     33.65 o 
   6   6  14     1272.11     1387.57     44.86 o 
   7   6  14        2.15      108.98     27.58 o 
   8   6  14      840.05      698.59     38.05 o 
   9   6  14      897.63      781.29     31.28 o 
  10   6  14      752.94      651.87     32.06 o 
  11   6  14     1236.54     1134.84     46.86 o 
  12   6  14       27.02       98.78     54.53 o 
  13   6  14      352.00      303.83     59.46 o 
  14   6  14        0.60        9.45     82.76 o 
  16   6  14      183.50      175.99     67.68 o 
  17   6  14      265.80      194.69     55.96 o 
  18   6  14      145.02      143.18     58.37 o 
  19   6  14       85.21       22.57     71.53 o 
 -21   7  14       29.47       36.71     96.61 o 
 -20   7  14       10.56       79.67     92.83 o 
 -19   7  14      101.87       61.89     97.41 o 
 -18   7  14        3.85       -1.04     54.61 o 
 -17   7  14      206.24      292.27     56.69 o 
 -16   7  14      203.43      183.03     51.85 o 
 -15   7  14      268.05      234.58     52.98 o 
 -14   7  14      447.48      390.78     50.56 o 
 -13   7  14        1.10       45.96     49.36 o 
 -12   7  14        1.26       67.17     72.82 o 
 -11   7  14      607.19      685.13     52.45 o 
 -10   7  14      148.78      117.12     44.85 o 
  -9   7  14      164.68      162.02     30.25 o 
  -8   7  14      134.69      129.97     29.77 o 
  -7   7  14      556.51      501.47     39.72 o 
  -6   7  14      690.39      521.33     25.31 o 
  -5   7  14     1310.08     1137.87     29.57 o 
  -4   7  14      416.51      400.70     40.51 o 
  -3   7  14       60.55      111.53     39.68 o 
  -2   7  14       66.04      313.22     22.91 o 
  -1   7  14     3804.19     4054.58    102.80 o 
   0   7  14      559.40      615.04     28.27 o 
   1   7  14     2158.63     1965.37     57.41 o 
   2   7  14     3297.66     2913.64     41.98 o 
   3   7  14      495.69      571.28     38.36 o 
   4   7  14     1152.57     1304.05     60.81 o 
   5   7  14      780.27      994.34     71.32 o 
   6   7  14      882.73      836.27     39.22 o 
   7   7  14     1385.05     1438.91     60.74 o 
   8   7  14      559.92      494.29     41.29 o 
   9   7  14      346.31      268.54     40.43 o 
  10   7  14      169.71      130.58     41.02 o 
  11   7  14       11.98       -9.62     45.10 o 
  12   7  14       37.56        1.31     58.05 o 
  13   7  14       20.13        5.46     60.97 o 
  14   7  14       48.33       69.12     66.08 o 
  15   7  14       62.68       96.73     67.78 o 
  16   7  14       51.00      115.17     72.80 o 
  17   7  14      143.56      200.60     58.32 o 
 -20   8  14        5.97      -10.54     98.70 o 
 -19   8  14       46.30      107.43    103.73 o 
 -18   8  14       14.32       -0.33     96.49 o 
 -17   8  14      126.42      185.22     57.31 o 
 -16   8  14      370.73      397.47     60.19 o 
 -15   8  14       48.06       49.80     53.66 o 
 -14   8  14      167.36      238.31     53.55 o 
 -13   8  14       80.53       90.12     49.67 o 
 -12   8  14      325.72      406.26     53.35 o 
 -11   8  14      128.62      101.47     49.59 o 
 -10   8  14     1097.89     1497.37     56.97 o 
  -9   8  14      128.58      230.46     35.20 o 
  -8   8  14      757.17      897.79     58.93 o 
  -7   8  14       69.38       79.09     32.25 o 
  -6   8  14        3.60       34.57     38.69 o 
  -5   8  14      263.00      234.00     31.75 o 
  -4   8  14      747.43      655.26     41.26 o 
  -3   8  14      238.01      282.12     34.01 o 
  -2   8  14     1039.26     1107.77     42.03 o 
  -1   8  14       20.35      241.97     30.25 o 
   0   8  14      323.14      337.16     23.82 o 
   1   8  14      186.47      211.15     25.94 o 
   2   8  14      465.18      494.69     32.39 o 
   3   8  14      546.54      541.37     34.81 o 
   4   8  14        5.09        3.22     40.95 o 
   5   8  14      336.72      276.78     37.30 o 
   6   8  14     1025.85      948.24     42.14 o 
   7   8  14      767.43      701.27     42.73 o 
   8   8  14      816.92      891.08     46.51 o 
   9   8  14      297.99      235.71     44.81 o 
  10   8  14      184.54      220.63     46.48 o 
  11   8  14        1.05        2.74     57.01 o 
  12   8  14       13.53       20.33     85.81 o 
  13   8  14       24.98       28.75     62.78 o 
  14   8  14      225.87      386.53     86.89 o 
  15   8  14       92.42      105.74     71.78 o 
  16   8  14       97.78      140.72     73.04 o 
 -18   9  14        1.15       75.05    105.79 o 
 -17   9  14       83.29      377.08    106.88 o 
 -16   9  14        7.53       81.81     59.83 o 
 -15   9  14       11.25       54.48     73.66 o 
 -14   9  14       10.15       27.38     56.88 o 
 -13   9  14       23.49      -20.36     84.49 o 
 -12   9  14        0.98       36.02     52.76 o 
 -11   9  14       89.11      328.77     53.71 o 
 -10   9  14       76.36      175.84     50.70 o 
  -9   9  14      703.25     1208.61     74.14 o 
  -8   9  14      489.76      483.92     38.70 o 
  -7   9  14      414.93      513.57     56.57 o 
  -6   9  14       27.62       43.85     34.73 o 
  -5   9  14      196.62      181.81     34.44 o 
  -4   9  14      526.92      448.02     35.43 o 
  -3   9  14      938.92      922.65     38.09 o 
  -2   9  14      978.31      896.84     48.87 o 
  -1   9  14      730.74      791.67     37.28 o 
   0   9  14      180.63      300.23     50.61 o 
   1   9  14      245.15      473.74     53.09 o 
   2   9  14        1.34      129.02     50.73 o 
   3   9  14       36.12       63.94     34.36 o 
   4   9  14      229.71      248.82     36.87 o 
   5   9  14      385.02      373.07     45.31 o 
   6   9  14      124.43      138.98     41.67 o 
   7   9  14      302.74      492.06     45.23 o 
   8   9  14      181.57      376.74     47.06 o 
   9   9  14      230.64      629.41     53.69 o 
  10   9  14      127.69      125.26     50.61 o 
  11   9  14        3.01       22.86     82.20 o 
  12   9  14        0.61       19.85     66.61 o 
  13   9  14       63.57      172.76     69.18 o 
  14   9  14      153.61      235.59     69.85 o 
  15   9  14      111.99      175.73    103.20 o 
 -17  10  14        1.84       29.86     99.10 o 
 -16  10  14        0.62       61.93     97.04 o 
 -14  10  14       61.28       34.27     61.29 o 
 -13  10  14       39.03       -8.95     60.30 o 
 -12  10  14       36.48       13.88     57.47 o 
 -11  10  14       33.09       37.99     82.98 o 
 -10  10  14        7.85       11.50     75.99 o 
  -9  10  14       14.45       -1.62     55.11 o 
  -8  10  14        1.24       17.69     39.57 o 
  -7  10  14        1.73       96.97     37.78 o 
  -6  10  14        1.29      127.48     38.80 o 
  -5  10  14       11.55       51.54     36.74 o 
  -4  10  14       22.11      -15.30     37.80 o 
  -3  10  14      104.73       63.62     37.68 o 
  -2  10  14      303.78      467.96     60.20 o 
  -1  10  14      253.88      277.85     50.89 o 
   0  10  14      199.92      480.02     55.28 o 
   1  10  14       42.80       73.91     54.49 o 
   2  10  14       24.04       77.02     81.68 o 
   3  10  14      125.39      259.27     56.74 o 
   4  10  14      265.99      218.76     55.51 o 
   5  10  14      205.16       38.76     58.80 o 
   6  10  14      170.40      240.69     43.82 o 
   7  10  14      110.47      106.76     46.42 o 
   8  10  14       41.68      120.99     49.02 o 
   9  10  14       10.50       31.32     50.67 o 
  10  10  14       28.11        6.32     63.10 o 
  11  10  14       15.89       53.21     64.03 o 
  12  10  14       42.20       66.86     66.75 o 
  13  10  14       39.76      148.18     70.10 o 
  14  10  14       13.00       37.40     98.84 o 
 -14  11  14        6.88      208.49    102.92 o 
 -13  11  14       29.24       39.70     80.91 o 
 -12  11  14       45.28      262.97     64.29 o 
 -11  11  14       74.94       23.39     60.28 o 
 -10  11  14       51.66       78.18     60.63 o 
  -9  11  14        3.54       71.22     60.24 o 
  -8  11  14        5.95      373.71     60.95 o 
  -7  11  14      107.89      248.23     58.39 o 
  -6  11  14      103.06      713.46     46.21 o 
  -5  11  14      188.99      224.15     43.37 o 
  -4  11  14       82.14       87.26     40.11 o 
  -3  11  14       62.28      104.00     55.52 o 
  -2  11  14       22.21      -10.32     52.27 o 
  -1  11  14        2.47        8.84     52.22 o 
   1  11  14       30.41        6.74     59.21 o 
   2  11  14       14.12      147.58     59.86 o 
   3  11  14      113.91      113.01     59.84 o 
   4  11  14       52.05      186.13     61.49 o 
   5  11  14      123.01      112.56     61.52 o 
   6  11  14      100.62      137.48     67.35 o 
   7  11  14       77.65      110.91     71.99 o 
   8  11  14       31.17       28.29     67.75 o 
   9  11  14        3.48        0.84     96.61 o 
  10  11  14       12.08      163.36     77.36 o 
  11  11  14      101.67      248.02     89.84 o 
  12  11  14       44.98      289.08     98.20 o 
 -13  12  14        1.52       68.52    101.39 o 
 -11  12  14        4.21       -0.43     64.68 o 
 -10  12  14       11.02      146.56     81.41 o 
  -9  12  14       14.03       12.31     63.42 o 
  -8  12  14        6.66       58.87     63.32 o 
  -7  12  14        0.49      175.01     61.90 o 
  -6  12  14       89.87      169.40     61.05 o 
  -5  12  14       32.59      277.09     89.51 o 
  -4  12  14      104.73       96.55     56.91 o 
  -3  12  14       28.45      224.34     61.67 o 
  -2  12  14       16.61       26.54     56.82 o 
  -1  12  14        0.00       12.52     60.95 o 
   0  12  14       13.88       47.27     61.27 o 
   1  12  14       18.89      185.00     59.67 o 
   2  12  14      104.98      137.51     62.81 o 
   3  12  14        9.56      329.73     68.48 o 
   4  12  14      124.99      125.79     70.00 o 
   5  12  14        0.37      239.20     71.34 o 
   6  12  14       28.74       92.52     70.28 o 
   7  12  14        1.27       -4.98     68.13 o 
   8  12  14        6.77       57.70     72.06 o 
 -10  13  14        2.22       52.93     66.50 o 
  -9  13  14        0.61       97.67     68.34 o 
  -8  13  14       13.78        1.70     94.12 o 
  -7  13  14       12.16       -6.37     91.80 o 
  -6  13  14        0.01       86.00     93.58 o 
  -5  13  14       43.66      108.28     95.01 o 
  -4  13  14       12.22      250.37    104.40 o 
  -3  13  14       25.11       91.06    104.57 o 
  -2  13  14        1.73      173.56     91.26 o 
  -1  13  14        0.95       31.20     65.69 o 
   0  13  14        0.17       40.26     64.27 o 
   1  13  14       38.89      108.60     69.50 o 
   2  13  14        3.18      295.29     68.27 o 
   3  13  14       68.06      151.58     70.64 o 
   4  13  14        0.43      262.06     99.09 o 
   5  13  14       25.52       44.27     99.63 o 
 -25   0  15       15.68       75.82     87.32 o 
 -23   0  15        0.51      -17.22     74.62 o 
 -21   0  15       18.74      -22.29     73.15 o 
 -19   0  15       24.16        2.05     65.45 o 
 -17   0  15       84.81       96.30     67.71 o 
 -15   0  15      242.89      216.14     60.68 o 
 -13   0  15        9.53       11.21     50.22 o 
 -11   0  15      560.69      564.60     47.68 o 
  -9   0  15     1347.29     1345.07     56.36 o 
  -7   0  15      530.59      487.52     43.73 o 
  -5   0  15      271.84      274.41     21.79 o 
  -3   0  15      844.65      831.21     25.90 o 
  -1   0  15     1830.10     2242.60     34.39 o 
   1   0  15      497.90      536.87     20.64 o 
   3   0  15      469.06      495.63     23.27 o 
   5   0  15      124.68       43.63     21.60 o 
   7   0  15     1756.70     1841.19     53.23 o 
   9   0  15     2179.87     2238.67     64.10 o 
  13   0  15       80.53       61.21     39.74 o 
  15   0  15      253.05      251.44     85.01 o 
  17   0  15       67.36       33.61     85.27 o 
  19   0  15      189.90      287.86    109.13 o 
 -25   1  15        5.67       40.96     90.63 o 
 -24   1  15       15.50       19.76     59.98 o 
 -23   1  15       36.28       34.40     47.40 o 
 -22   1  15       11.26       51.98     38.69 o 
 -21   1  15        6.66        6.30     52.17 o 
 -20   1  15        9.25       68.99     49.74 o 
 -19   1  15       19.89       69.28     47.88 o 
 -18   1  15      155.20      156.65     46.83 o 
 -17   1  15       70.13      166.55     45.08 o 
 -16   1  15      202.64      211.79     46.70 o 
 -15   1  15       35.36       43.04     37.85 o 
 -14   1  15        2.00        4.56     38.81 o 
 -13   1  15        8.79       14.92     37.06 o 
 -12   1  15      192.19      180.88     32.24 o 
 -11   1  15       15.76       17.69     34.55 o 
 -10   1  15      548.22      530.98     33.98 o 
  -9   1  15      167.17      109.08     31.81 o 
  -8   1  15      576.98      573.19     33.54 o 
  -7   1  15       90.28       92.60     44.39 o 
  -6   1  15       40.46       44.86     19.94 o 
  -5   1  15        5.22       -1.09     18.28 o 
  -4   1  15      178.81      156.92     19.82 o 
  -3   1  15      234.25      301.34     16.13 o 
  -2   1  15      911.05      979.16     18.41 o 
  -1   1  15        2.03      239.81     16.70 o 
   0   1  15     1856.94     1851.48     27.35 o 
   1   1  15      477.82      535.99     15.79 o 
   2   1  15      778.70      897.26     29.44 o 
   3   1  15     1352.33     1326.84     23.44 o 
   4   1  15       34.83       38.22     15.95 o 
   5   1  15       17.80       19.14     17.55 o 
   6   1  15     1642.82     1906.01     24.03 o 
   7   1  15      304.62      464.75     28.45 o 
   8   1  15     1603.63     1648.50     30.19 o 
   9   1  15      374.36      343.46     24.12 o 
  10   1  15      190.77      198.89     27.72 o 
  11   1  15       25.14       26.72     27.92 o 
  12   1  15       26.83       13.34     27.84 o 
  13   1  15        2.27       -0.98     41.25 o 
  14   1  15       77.56       87.58     38.85 o 
  15   1  15        0.58        9.79     41.16 o 
  16   1  15       69.32       33.90     60.23 o 
  17   1  15        9.55       -4.50     61.01 o 
  18   1  15      103.53       72.36     66.79 o 
  19   1  15       74.64      182.24     71.43 o 
  20   1  15       76.53      134.87     78.03 o 
 -24   2  15       96.45       89.63     64.47 o 
 -23   2  15       79.51       75.84     50.11 o 
 -22   2  15       95.19       88.09     48.29 o 
 -21   2  15        1.43      -21.55     74.70 o 
 -20   2  15       39.92       51.40     43.00 o 
 -19   2  15       77.72       83.05     50.74 o 
 -18   2  15      122.32      209.43     52.60 o 
 -17   2  15       66.91       42.29     45.90 o 
 -16   2  15       21.45      -24.21     60.46 o 
 -15   2  15       33.91      -13.52     59.18 o 
 -14   2  15       10.13        3.25     49.34 o 
 -13   2  15       23.03       72.81     55.58 o 
 -12   2  15      187.32      171.39     47.58 o 
 -11   2  15       51.80        3.91     49.59 o 
  -9   2  15      233.70      231.49     46.94 o 
  -8   2  15      447.31      402.11     39.40 o 
  -7   2  15     1225.48     1185.80     48.17 o 
  -6   2  15      886.19     1052.77     28.81 o 
  -5   2  15      102.36      126.85     16.63 o 
  -4   2  15      145.71      133.98     17.26 o 
  -3   2  15       22.26       14.79     14.65 o 
  -2   2  15       44.83       25.01     14.23 o 
  -1   2  15      208.18      236.39     19.86 o 
   0   2  15      623.50      880.34     24.41 o 
   1   2  15     1180.42     1271.05     27.47 o 
   2   2  15      936.98     1037.86     19.62 o 
   3   2  15      786.29      803.38     22.82 o 
   4   2  15      852.82      918.44     16.67 o 
   5   2  15       71.44       55.60     12.28 o 
   6   2  15       53.50       87.24     24.34 o 
   7   2  15      606.91      513.26     27.75 o 
   8   2  15        9.29       38.37     21.99 o 
   9   2  15      123.47      126.08     20.86 o 
  10   2  15      369.54      377.35     23.09 o 
  11   2  15      166.54      201.81     43.21 o 
  12   2  15      246.74      281.33     46.35 o 
  13   2  15       12.27       57.21     47.50 o 
  14   2  15       78.25       78.63     50.29 o 
  15   2  15       39.41       30.94     43.17 o 
  16   2  15       17.40       14.23     52.37 o 
  17   2  15       37.44       37.03     63.28 o 
  18   2  15       27.50       44.98     66.00 o 
  19   2  15       66.73      104.91     96.70 o 
  20   2  15      128.34      224.76    107.29 o 
 -24   3  15       19.37        0.43     65.98 o 
 -22   3  15       60.03       84.80     58.41 o 
 -21   3  15        8.36        2.88     74.85 o 
 -20   3  15       20.28       18.64     54.96 o 
 -19   3  15        4.96       30.23     48.85 o 
 -18   3  15        8.59       19.44     69.51 o 
 -17   3  15       40.93       50.77     65.79 o 
 -16   3  15      125.14       59.50     63.83 o 
 -15   3  15      233.39      184.32     64.57 o 
 -14   3  15      357.00      396.97     64.04 o 
 -13   3  15      345.93      333.95     57.20 o 
 -12   3  15      659.73      806.25     55.59 o 
 -11   3  15        9.99       -7.52     44.68 o 
 -10   3  15       70.96       63.87     47.56 o 
  -9   3  15      854.30     1053.96     56.96 o 
  -8   3  15     1268.40     1287.91     59.14 o 
  -7   3  15      756.91      691.01     23.48 o 
  -6   3  15     1150.00     1374.62     32.34 o 
  -5   3  15      199.52      177.41     21.70 o 
  -4   3  15      185.07      213.94     22.28 o 
  -3   3  15      156.60      130.05     21.14 o 
  -2   3  15       72.47       66.64     15.21 o 
  -1   3  15        4.00        1.44     15.74 o 
   0   3  15      121.04       50.73     15.10 o 
   1   3  15      460.82      352.38     17.43 o 
   2   3  15      559.50      677.34     19.06 o 
   3   3  15     1841.76     1781.02     30.50 o 
   4   3  15     2667.79     3029.11     37.65 o 
   5   3  15     1950.52     2024.95     63.30 o 
   6   3  15      247.14      289.96     48.83 o 
   7   3  15       68.00       65.64     24.10 o 
   8   3  15      125.44       71.95     20.04 o 
   9   3  15      403.35      343.78     22.33 o 
  10   3  15      710.76      785.58     43.05 o 
  11   3  15      944.46     1048.60     38.33 o 
  12   3  15      472.57      648.89     52.69 o 
  13   3  15      185.29      227.17     53.88 o 
  14   3  15       11.75       37.24     54.56 o 
  15   3  15        0.67       -2.20     54.08 o 
  16   3  15       63.17       21.00     46.79 o 
  17   3  15       36.36       -7.61     67.22 o 
  18   3  15        4.61      -17.48     68.47 o 
  19   3  15       19.71       43.61     96.45 o 
  20   3  15       33.18       75.97    106.96 o 
 -23   4  15       13.82       -9.74     90.07 o 
 -22   4  15        6.02       81.52     89.59 o 
 -21   4  15      428.59      647.81     63.26 o 
 -20   4  15       28.03       48.86     54.50 o 
 -19   4  15      220.68      287.92     52.57 o 
 -18   4  15       13.32       -6.65     47.41 o 
 -17   4  15      123.05      176.60     65.47 o 
 -16   4  15       86.18       74.29     60.79 o 
 -15   4  15     1047.04     1090.58     70.27 o 
 -14   4  15      319.05      289.86     65.49 o 
 -13   4  15      170.81      178.14     55.58 o 
 -12   4  15       36.17       -6.06     49.43 o 
 -11   4  15       47.46       -5.86     48.48 o 
 -10   4  15      158.55      113.58     57.21 o 
  -9   4  15       22.28       51.09     42.99 o 
  -8   4  15        7.71        2.16     45.46 o 
  -7   4  15      104.62       83.89     20.80 o 
  -6   4  15        2.57        4.49      8.58 o 
  -5   4  15     1652.57     1768.04     21.54 o 
  -4   4  15      536.19      685.10     34.29 o 
  -3   4  15     2272.78     2664.05     34.57 o 
  -2   4  15       95.43       85.85     19.28 o 
  -1   4  15      211.56      211.25     20.91 o 
   0   4  15        7.68       -1.58     14.41 o 
   1   4  15     1699.76     1863.42     31.56 o 
   2   4  15      804.77      794.44     19.83 o 
   3   4  15     2808.97     3058.60     57.63 o 
   4   4  15     1923.14     2101.92     45.53 o 
   5   4  15     1669.57     1779.31     31.27 o 
   6   4  15      142.15      115.09     23.60 o 
   7   4  15      180.73      127.48     25.43 o 
   8   4  15      393.39      332.80     27.68 o 
   9   4  15      335.47      334.59     28.44 o 
  10   4  15      293.42      324.33     30.09 o 
  11   4  15      346.33      323.48     30.46 o 
  12   4  15      188.84      162.60     37.02 o 
  13   4  15       84.64       87.68     38.07 o 
  14   4  15       11.83        4.36     46.83 o 
  15   4  15       87.25       98.42     57.47 o 
  16   4  15       10.54       41.55     50.30 o 
  17   4  15        1.54       -7.30     62.30 o 
  18   4  15        5.43        6.51     64.00 o 
  19   4  15       44.42      135.34     74.18 o 
 -23   5  15       58.92       11.03     93.88 o 
 -22   5  15       40.64       69.86     91.04 o 
 -21   5  15        9.09       -7.66     88.27 o 
 -20   5  15      176.90      256.86     58.21 o 
 -19   5  15       34.14       10.47     53.54 o 
 -18   5  15      262.55      202.51     52.28 o 
 -17   5  15       10.55       -3.55     48.78 o 
 -16   5  15       55.45       29.60     49.08 o 
 -15   5  15        0.07      -19.66     62.27 o 
 -14   5  15      868.45      901.40     73.37 o 
 -13   5  15       34.66      116.44     58.82 o 
 -12   5  15      412.35      473.16     59.93 o 
 -11   5  15      815.81      766.88     59.59 o 
 -10   5  15        5.52        6.68     58.15 o 
  -9   5  15      744.47      806.91     56.08 o 
  -8   5  15      168.06      116.22     35.21 o 
  -7   5  15      105.38       69.85     21.41 o 
  -6   5  15       83.87       76.61     21.61 o 
  -5   5  15      653.59      696.21     46.74 o 
  -4   5  15     2841.08     3100.34     70.05 o 
  -3   5  15     1490.93     1359.93     23.49 o 
  -2   5  15     2133.98     2012.20     28.92 o 
  -1   5  15      135.12        8.26     27.11 o 
   0   5  15       14.08       -8.38     22.20 o 
   1   5  15        3.07        9.38     23.35 o 
   2   5  15      629.09      706.29     18.64 o 
   3   5  15       17.63       41.81     15.13 o 
   4   5  15     1336.74     1480.79     30.62 o 
   5   5  15      348.84      278.28     25.58 o 
   6   5  15     1211.73     1101.19     30.57 o 
   7   5  15      395.98      338.38     28.29 o 
   8   5  15       32.32       -1.43     30.90 o 
   9   5  15      169.02      193.86     29.17 o 
  10   5  15      148.66      161.23     30.36 o 
  11   5  15       17.00       46.93     29.98 o 
  12   5  15      313.36      328.38     38.89 o 
  13   5  15      213.55      135.79     57.39 o 
  14   5  15      329.92      339.19     59.74 o 
  15   5  15      231.29      196.47     64.24 o 
  16   5  15      129.89      135.05     67.27 o 
  17   5  15        0.30        1.31     53.09 o 
  18   5  15       35.59       77.61     73.96 o 
  19   5  15       56.84      -21.20     70.00 o 
 -21   6  15       11.49        2.37     93.77 o 
 -20   6  15      138.15      168.07     89.16 o 
 -19   6  15       46.52       21.91     54.75 o 
 -18   6  15      284.56      320.43     57.15 o 
 -17   6  15      278.61      236.28     54.54 o 
 -16   6  15      143.44       84.77     48.59 o 
 -15   6  15       27.31       39.25     49.86 o 
 -14   6  15       16.51        8.11     47.21 o 
 -13   6  15     2621.56     2728.16    117.66 o 
 -12   6  15      655.33      638.35     70.78 o 
 -11   6  15      643.29      744.34     66.86 o 
 -10   6  15      977.76     1066.20     62.07 o 
  -9   6  15      201.87      195.23     37.46 o 
  -8   6  15       26.54       61.64     35.63 o 
  -7   6  15     1124.01     1145.45     28.16 o 
  -6   6  15      203.91      244.74     24.81 o 
  -5   6  15      859.25      917.62     29.82 o 
  -4   6  15      227.85      229.34     26.21 o 
  -3   6  15      918.51      793.45     19.90 o 
  -2   6  15     1713.57     1782.35     42.03 o 
  -1   6  15       94.36      140.55     23.81 o 
   0   6  15     2957.27     3134.98     49.87 o 
   1   6  15       26.07       53.09     25.26 o 
   2   6  15      218.71      210.18     29.90 o 
   3   6  15     1341.62     1336.58     36.34 o 
   4   6  15      945.68      948.51     36.39 o 
   5   6  15     2144.34     2282.55     45.30 o 
   6   6  15     1931.82     1828.88     34.49 o 
   7   6  15      887.10      882.85     31.23 o 
   8   6  15      457.09      420.87     30.39 o 
   9   6  15       12.47       11.44     29.88 o 
  10   6  15       51.42       65.97     29.72 o 
  11   6  15      570.61      618.38     46.92 o 
  12   6  15      152.03      124.60     58.86 o 
  13   6  15      646.54      632.08    103.60 o 
  14   6  15      120.94       92.51     64.45 o 
  15   6  15       90.44      -10.94     65.62 o 
  16   6  15      138.38      158.55     70.45 o 
  17   6  15        0.26       30.00     55.09 o 
  18   6  15        7.66       20.75     70.71 o 
 -21   7  15       28.02        9.32    104.57 o 
 -20   7  15      106.18       34.79     93.39 o 
 -19   7  15      285.49      307.35     95.90 o 
 -18   7  15       11.66       11.71     58.02 o 
 -17   7  15      403.40      491.47     58.40 o 
 -16   7  15       26.93       48.32     54.95 o 
 -15   7  15      112.27      113.87     65.74 o 
 -14   7  15      129.98      118.27     51.74 o 
 -13   7  15       81.39       39.88     50.42 o 
 -12   7  15       20.25       -0.33     67.60 o 
 -11   7  15      614.16      549.61     47.57 o 
 -10   7  15      135.85      104.78     45.13 o 
  -9   7  15       58.75       56.27     36.35 o 
  -8   7  15       22.57       35.17     45.96 o 
  -7   7  15      170.51      197.21     38.47 o 
  -6   7  15       84.74       42.58     23.43 o 
  -5   7  15      975.41      897.01     36.22 o 
  -4   7  15      110.71      170.54     37.70 o 
  -3   7  15        6.09       -3.27     36.22 o 
  -2   7  15      994.45      845.95     25.10 o 
  -1   7  15     3936.07     3784.19     84.93 o 
   0   7  15      644.34      593.94     34.30 o 
   1   7  15     2990.01     2802.47     60.16 o 
   2   7  15     1563.03     1691.83     44.92 o 
   3   7  15        1.46       48.62     30.41 o 
   4   7  15     1466.30     1368.17     39.21 o 
   5   7  15     1835.69     1875.25     44.79 o 
   6   7  15       38.50       81.31     37.29 o 
   7   7  15      704.27      707.43     41.86 o 
   8   7  15        0.22       13.42     37.77 o 
   9   7  15      204.50      185.00     42.28 o 
  10   7  15        9.48       29.37     41.59 o 
  11   7  15        0.55        2.71     44.40 o 
  12   7  15      129.03       99.98     62.63 o 
  13   7  15        1.11       25.75     62.93 o 
  14   7  15      140.87       81.84     65.06 o 
  15   7  15      143.74      155.93     96.38 o 
  16   7  15      106.31      150.97     70.54 o 
  17   7  15      199.18      268.54    104.36 o 
 -19   8  15       82.51       25.16    105.86 o 
 -18   8  15       93.76      105.87     92.81 o 
 -17   8  15       27.19       51.80     59.53 o 
 -16   8  15      520.77      510.29     61.38 o 
 -15   8  15       28.59       39.76     54.04 o 
 -14   8  15      572.18      506.83     54.54 o 
 -13   8  15      151.55      124.88     53.72 o 
 -12   8  15      362.02      317.58     53.84 o 
 -11   8  15        0.35       17.77     70.29 o 
 -10   8  15     2084.38     2026.00     61.63 o 
  -9   8  15      139.38      140.62     35.56 o 
  -8   8  15     1552.19     1677.43     42.53 o 
  -7   8  15      266.65      312.10     43.74 o 
  -6   8  15       42.82        9.81     33.42 o 
  -5   8  15      214.86      126.22     33.64 o 
  -4   8  15      399.25      387.39     25.98 o 
  -3   8  15      105.82       51.32     32.24 o 
  -2   8  15     1303.58     1128.71     36.85 o 
  -1   8  15      479.58      491.33     33.23 o 
   0   8  15     1059.48      987.82     33.83 o 
   1   8  15        3.15       66.20     23.19 o 
   2   8  15     1508.92     1448.85     38.86 o 
   3   8  15      168.40      184.37     32.31 o 
   4   8  15       31.64       36.90     34.62 o 
   5   8  15       38.14       11.84     36.89 o 
   6   8  15      810.42      695.24     51.77 o 
   7   8  15       14.73       84.54     41.47 o 
   8   8  15     1604.23     1796.77     54.70 o 
   9   8  15       64.13       98.90     47.18 o 
  10   8  15      537.47      592.65     50.39 o 
  11   8  15       52.28       39.55     58.14 o 
  12   8  15        3.78        3.33     87.02 o 
  13   8  15       28.95       -6.39     88.40 o 
  14   8  15      303.29      317.91     70.23 o 
  15   8  15       38.66      143.82     73.69 o 
  16   8  15      162.14      203.83    104.44 o 
 -18   9  15       39.85       58.39    106.93 o 
 -17   9  15      481.06      487.76    104.08 o 
 -16   9  15      315.13      265.78     60.54 o 
 -15   9  15      232.55      185.82     59.91 o 
 -14   9  15       75.54       24.39     56.33 o 
 -13   9  15       36.81      -12.11     55.13 o 
 -12   9  15       65.29       28.46     53.02 o 
 -11   9  15      502.89      484.31     55.14 o 
 -10   9  15        7.97       24.56     36.58 o 
  -9   9  15     1815.85     1897.90     46.98 o 
  -8   9  15       24.55       91.69     36.82 o 
  -7   9  15      880.35      860.95     40.47 o 
  -6   9  15        3.14        9.71     35.36 o 
  -5   9  15       62.49       65.50     35.40 o 
  -4   9  15      185.61      257.12     59.39 o 
  -3   9  15     1073.97     1032.20     40.26 o 
  -2   9  15      436.45      518.33     37.21 o 
  -1   9  15     1361.57     1339.54     41.08 o 
   0   9  15        5.15       50.64     50.25 o 
   1   9  15     1783.09     1681.28     60.32 o 
   2   9  15      354.16      333.18     55.68 o 
   3   9  15      128.94      107.49     34.95 o 
   4   9  15      503.21      438.16     39.44 o 
   5   9  15      201.21      164.77     39.22 o 
   6   9  15        2.45       26.76     48.89 o 
   7   9  15     1531.25     1445.45     52.81 o 
   8   9  15      172.75      359.94     49.68 o 
   9   9  15     1520.18     1542.33     56.52 o 
  10   9  15       40.86       88.96     49.48 o 
  11   9  15       47.94       51.02     64.91 o 
  12   9  15       78.78       93.62     67.85 o 
  13   9  15      185.65      202.24     71.89 o 
  14   9  15        9.53       17.66     73.43 o 
 -16  10  15       74.54       56.28     96.54 o 
 -15  10  15      129.08       50.23     62.47 o 
 -14  10  15      120.68       23.92     60.04 o 
 -13  10  15      188.98       97.35     62.23 o 
 -11  10  15      114.83       87.19     62.27 o 
 -10  10  15       12.88       43.14     78.72 o 
  -8  10  15       47.60       23.71     37.87 o 
  -7  10  15      283.15      252.58     40.50 o 
  -6  10  15      587.48      563.29     42.83 o 
  -5  10  15      199.71      131.43     39.23 o 
  -4  10  15       49.87       13.02     37.16 o 
  -3  10  15      136.41      116.62     38.29 o 
  -2  10  15     1025.65      917.02     60.06 o 
  -1  10  15       69.24      122.78     57.69 o 
   0  10  15     1632.40     1574.36     70.62 o 
   1  10  15       17.61       62.07     55.64 o 
   2  10  15      209.74      116.25     54.08 o 
   3  10  15      731.03      633.79     60.23 o 
   4  10  15      173.95      179.40     59.77 o 
   5  10  15      271.10      210.96     60.61 o 
   6  10  15      734.75      644.90     67.57 o 
   7  10  15        4.90       39.76     46.94 o 
   8  10  15      342.17      292.78     49.38 o 
   9  10  15      102.99       66.86     50.35 o 
  10  10  15       23.98       27.54     53.03 o 
  11  10  15       83.21       50.29     67.24 o 
  12  10  15        0.11      -13.51     93.02 o 
  13  10  15       39.00       95.46     96.55 o 
 -15  11  15       30.28       62.25     99.60 o 
 -14  11  15      277.93      175.11    100.97 o 
 -12  11  15      829.67      856.13     69.64 o 
 -11  11  15       68.16       65.98     60.59 o 
 -10  11  15      311.06      323.04     63.28 o 
  -9  11  15      137.07       50.59     58.51 o 
  -8  11  15      757.89      717.71     62.24 o 
  -7  11  15       34.68      136.52     55.92 o 
  -6  11  15     1530.24     1473.08     60.14 o 
  -5  11  15       42.05       71.52     42.90 o 
  -4  11  15      205.26      117.73     54.58 o 
  -3  11  15      175.72      159.34     53.79 o 
  -2  11  15       37.09       18.48     56.77 o
[truncated: 311,402 more chars]
